# Supplementary material for: Comparison of virulence and resistance genes in Mannheimia haemolytica and Pasteurella multocida from dairy cattle with and without bovine respiratory disease
Source: Microbiol Spectr. 2025 Jun 16;13(8):e01200-25. doi: 10.1128/spectrum.01200-25 (PMC12323314; doi:10.1128/spectrum.01200-25)
Supplement: Supplemental tables — Tables S1 to S8. [file spectrum.01200-25-s0002.xlsx]

## Sheet: Supplementary Table S1
Supplementary Table S1. Metadata of Pasteurella multocida (n=149) isolated from dairy cattle in California
Strain	Completeness	Contamination	Completeness_Model_Used	Translation_Table_Used	Coding_Density	Contig_N50	Average_Gene_Length	Genome_Size	GC_Content	Total_Coding_Sequences	Mean_Coverage	# contigs (>= 0 bp)	Largest contig	Total length	GC (%)	N50	# N's per 100 kbp
BCW14180	100	0.14	Neural Network (Specific Model)	11	0.895	170911	308.572	2426690	0.4	2348	135.75	47	526064	2291980	40.31	170898	0
BCW14014	100	0.22	Neural Network (Specific Model)	11	0.898	312510	314.24	2410611	0.4	2298	268.6	73	575554	2430313	40.18	236489	0
BCW14119	100	0.19	Neural Network (Specific Model)	11	0.893	170804	319.456	2309085	0.4	2154	133.66	93	578403	2449133	40.2	236541	0
BCW14113	100	0.16	Neural Network (Specific Model)	11	0.893	141381	318.116	2352572	0.4	2204	153.9	79	396743	2297977	40.2	184629	0
BCW14087	100	0.2	Neural Network (Specific Model)	11	0.895	170789	320.382	2287971	0.4	2132	225.52	59	526268	2301268	40.29	170789	0
BCW14051	100	0.14	Neural Network (Specific Model)	11	0.892	174716	319.92	2305304	0.4	2145	188.73	84	396531	2298307	40.2	184628	0
BCW14156	100	0.14	Neural Network (Specific Model)	11	0.894	174716	316.34	2351045	0.4	2217	262.56	81	396753	2297720	40.2	184628	0
BCW14100	100	0.11	Neural Network (Specific Model)	11	0.894	174716	317.88	2334874	0.4	2192	239.19	60	526028	2302058	40.3	138414	0
BCW14199	100	0.2	Neural Network (Specific Model)	11	0.894	167500	318.06	2346606	0.4	2200	224.57	79	396476	2298559	40.2	184628	0
BCW14070	100	0.16	Neural Network (Specific Model)	11	0.895	138044	305.712	2506276	0.4	2448	64.54	59	526028	2301276	40.29	170729	0
BCW14193	100	0.2	Neural Network (Specific Model)	11	0.892	170789	319.739	2309082	0.4	2150	106.98	28	607795	2216355	40.3	534247	0
BCW14007	100	0.19	Neural Network (Specific Model)	11	0.893	170825	319.532	2306918	0.4	2152	145.93	68	381461	2461371	40.29	118903	0
BCW13994	100	0.14	Neural Network (Specific Model)	11	0.896	170733	313.987	2308002	0.4	2198	158.57	42	526341	2331224	40.34	174716	0
BCW14145	100	0.2	Neural Network (Specific Model)	11	0.893	141381	319.577	2309851	0.4	2153	385.77	52	526191	2295031	40.26	174716	0
BCW14048	100	0.14	Neural Network (Specific Model)	11	0.892	170787	319.814	2305195	0.4	2146	149.02	50	526198	2299807	40.27	205138	0
BCW14035	100	0.18	Neural Network (Specific Model)	11	0.898	236490	307.543	2472949	0.4	2411	230.03	53	545656	2305185	40.28	187047	0
BCW14042	100	0.21	Neural Network (Specific Model)	11	0.898	312510	314.151	2410707	0.4	2299	279.37	58	527295	2300527	40.29	170825	0
BCW14038	100	0.19	Neural Network (Specific Model)	11	0.898	312497	312.811	2411688	0.4	2309	289.79	54	526029	2301012	40.29	170825	0
BCW14135	100	0.21	Neural Network (Specific Model)	11	0.894	165241	320.145	2294709	0.4	2138	312.17	58	526029	2300964	40.29	187379	0
BCW14142	100	0.2	Neural Network (Specific Model)	11	0.893	141381	319.189	2314040	0.4	2159	298.09	117	270917	2390686	40.21	117002	0
BCW14032	100	0.13	Neural Network (Specific Model)	11	0.899	234031	306.49	2382122	0.4	2332	274.62	70	396075	2339348	40.27	129740	0
BCW14148	100	0.2	Neural Network (Specific Model)	11	0.893	141381	319.848	2310028	0.4	2151	187.77	57	587875	2403866	40.18	312510	0
BCW13993	100	0.2	Neural Network (Specific Model)	11	0.893	138414	319.249	2308209	0.4	2155	389.17	57	587783	2403988	40.18	312510	0
BCW13999	100	0.11	Neural Network (Specific Model)	11	0.894	174716	318.277	2334913	0.4	2189	168.45	62	587776	2404363	40.18	312497	0
BCW14170	100	0.18	Neural Network (Specific Model)	11	0.894	117015	315.13	2371385	0.4	2244	384.13	34	608742	2271197	40.26	534135	0
BCW14093	100	0.21	Neural Network (Specific Model)	11	0.895	141603	310.624	2482266	0.4	2387	148.27	83	275665	2475206	40.29	138052	0
BCW14107	100	0.2	Neural Network (Specific Model)	11	0.894	187358	320.192	2294654	0.4	2138	273.81	62	587875	2404727	40.18	329232	0
BCW14194	100	0.13	Neural Network (Specific Model)	11	0.893	105975	310.792	2431454	0.4	2331	52.08	92	320482	2474571	40.31	117002	0
BCW14056	100	0.14	Neural Network (Specific Model)	11	0.893	174716	319.512	2303033	0.4	2148	184.96	55	545643	2305494	40.28	188604	0
BCW14021	100	0.26	Neural Network (Specific Model)	11	0.895	117002	304.849	2484875	0.4	2436	204.05	91	320876	2474901	40.3	116004	0
BCW14126	100	0.14	Neural Network (Specific Model)	11	0.895	129740	313.414	2347674	0.4	2237	238.41	153	526027	4721739	42.68	134773	0
BCW14151	100	0.12	Neural Network (Specific Model)	11	0.894	174716	317.793	2335421	0.4	2193	24.37	96	320704	2475224	40.3	117002	0
BCW14169	100	0.06	Neural Network (Specific Model)	11	0.893	167498	317.399	2344770	0.4	2201	221.68	63	455288	2303108	40.29	168051	0
BCW14013	100	0.14	Neural Network (Specific Model)	11	0.896	129740	312.58	2344893	0.4	2242	35.61	60	526268	2304219	40.29	170789	0
BCW14187	100	0.2	Neural Network (Specific Model)	11	0.893	167504	317.948	2349517	0.4	2202	40.17	136	607029	2363343	40.16	234031	0
BCW14163	100	0.14	Neural Network (Specific Model)	11	0.893	170899	316.697	2388523	0.4	2248	145.27	64	526064	2426886	40.28	170898	0
BCW14114	100	0.11	Neural Network (Specific Model)	11	0.892	174716	318.568	2343164	0.4	2190	49.76	51	545643	2305157	40.28	187105	0
BCW14019	100	0.15	Neural Network (Specific Model)	11	0.894	138052	307.975	2483420	0.4	2406	152.81	90	575331	2462238	40.18	236490	0
BCW13984	100	0.18	Neural Network (Specific Model)	11	0.898	236489	311.5	2438132	0.4	2346	186.68	59	573304	2404015	40.18	329237	0
BCW14189	100	0.2	Neural Network (Specific Model)	11	0.892	170789	319.664	2309196	0.4	2151	178.84	93	578454	2459729	40.18	217255	0
BCW14084	100	0.18	Neural Network (Specific Model)	11	0.894	141381	320.449	2309079	0.4	2149	84.51	65	587690	2402708	40.18	312497	0
BCW14183	100	0.18	Neural Network (Specific Model)	11	0.895	87407	306.091	2373225	0.4	2315	293.45	58	599934	2416508	40.17	312510	0
BCW14017	100	0.1	Neural Network (Specific Model)	11	0.9	534135	324.94	2274815	0.4	2101	191.19	92	320482	2473585	40.3	117002	0
BCW14060	100	0.22	Neural Network (Specific Model)	11	0.898	179927	313.659	2400194	0.4	2294	205.54	74	325732	2410388	40.28	143433	0
BCW14058	100	0.2	Neural Network (Specific Model)	11	0.893	170789	319.34	2308149	0.4	2153	151.11	55	587783	2404189	40.18	312510	0
BCW14200	100	0.21	Neural Network (Specific Model)	11	0.894	167500	318.053	2346606	0.4	2200	188.96	57	587875	2403731	40.18	312510	0
BCW13997	100	0.16	Neural Network (Specific Model)	11	0.894	118903	309.72	2467891	0.4	2378	114.94	83	275665	2474626	40.29	138052	0
BCW14109	100	0.31	Neural Network (Specific Model)	11	0.893	187538	321.061	2306439	0.4	2141	209.73	54	526197	2299383	40.27	170787	0
BCW14190	100	0.2	Neural Network (Specific Model)	11	0.892	138474	319.12	2310315	0.4	2154	207.63	51	526191	2298451	40.27	174716	0
BCW14174	100	0.06	Neural Network (Specific Model)	11	0.893	167498	317.504	2343526	0.4	2199	246.6	51	525917	2299686	40.27	174716	0
BCW14097	100	0.13	Neural Network (Specific Model)	11	0.899	235140	317.788	2306083	0.4	2178	107	61	428534	2456079	40.64	187942	0
BCW14041	100	0.19	Neural Network (Specific Model)	11	0.895	143433	309	2419841	0.4	2340	476.25	44	381487	2330623	40.34	170898	0
BCW14036	100	0.22	Neural Network (Specific Model)	11	0.898	329237	313.784	2411064	0.4	2302	253.11	57	526190	2297297	40.26	174716	0
BCW14131	100	0.11	Neural Network (Specific Model)	11	0.894	142126	317.66	2334973	0.4	2192	245.64	54	545653	2304863	40.28	186867	0
BCW14146	100	0.19	Neural Network (Specific Model)	11	0.893	141381	319.621	2309106	0.4	2153	260.8	60	526268	2301748	40.29	170789	0
BCW14031	100	0.2	Neural Network (Specific Model)	11	0.892	170789	319.258	2310707	0.4	2155	147.66	64	347422	2336508	40.37	118905	0
BCW14046	100	0.21	Neural Network (Specific Model)	11	0.898	312510	314.254	2410700	0.4	2298	72.17	64	296502	2394170	40.15	179927	0
BCW14141	100	0.21	Neural Network (Specific Model)	11	0.893	117015	310.558	2402185	0.4	2305	392.48	141	753044	2470231	40.17	252017	0
BCW14136	100	0.2	Neural Network (Specific Model)	11	0.893	141381	319.651	2307841	0.4	2152	306.53	76	578519	2403499	40.15	228162	0
BCW14074	100	0.13	Neural Network (Specific Model)	11	0.894	175752	314.552	2387205	0.4	2265	231.19	51	545656	2305593	40.28	186987	0
BCW14003	100	0.17	Neural Network (Specific Model)	11	0.893	187047	316.001	2311568	0.4	2179	223.12	54	545656	2343016	40.28	187047	0
BCW14179	100	0.41	Neural Network (Specific Model)	11	0.892	174716	319.109	2348469	0.4	2191	264.77	83	396476	2298549	40.2	184628	0
BCW14009	100	0.2	Neural Network (Specific Model)	11	0.893	187379	319.763	2307088	0.4	2150	168.68	90	275660	2497162	40.26	141422	0
BCW14104	100	0.15	Neural Network (Specific Model)	11	0.894	138052	307.124	2483053	0.4	2411	248.72	52	526194	2299967	40.27	203158	0
BCW14173	100	0.21	Neural Network (Specific Model)	11	0.894	170789	320.188	2295603	0.4	2138	35.65	55	490594	2382668	40.36	175752	0
BCW13990	100	0.14	Neural Network (Specific Model)	11	0.896	170733	312.833	2308254	0.4	2207	145.99	207	182172	2295136	40.16	62160	0
BCW14152	100	0.2	Neural Network (Specific Model)	11	0.893	170789	319.421	2307784	0.4	2153	80.39	58	526027	2303701	40.3	167492	0
BCW14125	100	0.24	Neural Network (Specific Model)	11	0.893	63896	289.626	2539565	0.41	2614	127.16	57	468311	2303495	40.26	141381	0
BCW14158	100	0.14	Neural Network (Specific Model)	11	0.896	129740	312.711	2343985	0.4	2240	145.84	43	558980	2355947	40.33	174716	0
BCW14022	100	0.21	Neural Network (Specific Model)	11	0.893	188604	315.895	2311264	0.4	2179	78.41	58	526031	2282046	40.29	170789	0
BCW14083	100	0.2	Neural Network (Specific Model)	11	0.892	167492	319.944	2309649	0.4	2149	131.5	56	526031	2282187	40.29	170789	0
BCW14160	100	0.2	Neural Network (Specific Model)	11	0.894	167500	317.801	2346428	0.4	2202	110.61	61	526027	2337488	40.37	167494	0
BCW14067	100	0.16	Neural Network (Specific Model)	11	0.893	187047	313.491	2349497	0.4	2234	119.69	54	545656	2304803	40.28	186867	0
BCW14184	100	0.18	Neural Network (Specific Model)	11	0.893	167497	310.656	2463020	0.4	2363	121.14	131	275660	2535957	40.09	150293	0
BCW13983	100	0.15	Neural Network (Specific Model)	11	0.895	170898	321.731	2295916	0.4	2130	84.17	83	359179	2474186	40.17	141603	0
BCW13989	100	0.2	Neural Network (Specific Model)	11	0.893	170789	319.475	2307574	0.4	2152	140.97	58	526028	2301610	40.29	170789	0
BCW14150	100	0.2	Neural Network (Specific Model)	11	0.894	170804	320.361	2296094	0.4	2138	164.23	58	526028	2301639	40.29	170748	0
BCW14020	100	0.22	Neural Network (Specific Model)	11	0.898	329232	313.511	2412188	0.4	2305	149.28	74	358737	2297385	40.24	235140	0
BCW14057	100	0.18	Neural Network (Specific Model)	11	0.892	186867	315.999	2311246	0.4	2178	108.87	51	526191	2329549	40.34	174716	0
BCW14162	100	0.15	Neural Network (Specific Model)	11	0.895	174703	321.569	2290655	0.4	2126	108.21	39	560438	2316777	40.36	174703	0
BCW14168	100	0.18	Neural Network (Specific Model)	11	0.894	117015	315.131	2371309	0.4	2244	132.13	93	275660	2474227	40.29	138052	0
BCW14065	100	0.18	Neural Network (Specific Model)	11	0.893	186987	316.304	2311058	0.4	2176	98.46	126	607277	2329830	40.2	233769	0
BCW14012	100	0.21	Neural Network (Specific Model)	11	0.889	117002	307.124	2405657	0.4	2324	102.62	80	359179	2474245	40.17	141609	0
BCW14186	100	0.21	Neural Network (Specific Model)	11	0.894	170791	318.062	2346401	0.4	2200	126.51	56	382995	2288584	40.31	187358	0
BCW14033	100	0.19	Neural Network (Specific Model)	11	0.892	170898	310.077	2433000	0.4	2336	110.21	43	526031	2302409	40.3	187538	0
BCW14044	100	0.22	Neural Network (Specific Model)	11	0.897	317812	312.925	2416149	0.4	2312	78.29	89	578455	2454407	40.19	236535	0
BCW14149	100	0.19	Neural Network (Specific Model)	11	0.893	141381	319.546	2309063	0.4	2153	143.33	56	435316	2347025	40.35	141381	0
BCW14039	100	0.21	Neural Network (Specific Model)	11	0.897	312510	313.435	2423346	0.4	2314	68.49	51	526865	2338486	40.37	174716	0
BCW14143	100	0.19	Neural Network (Specific Model)	11	0.893	167497	317.926	2350618	0.4	2203	84.5	67	428510	2454212	40.65	170763	0
BCW13992	100	0.13	Neural Network (Specific Model)	11	0.896	170733	313.512	2308268	0.4	2202	35.1	270	141079	2666723	41.11	62117	0
BCW14001	100	0.14	Neural Network (Specific Model)	11	0.894	174716	320.081	2300705	0.4	2144	157.64	57	526019	2303027	40.29	170804	0
BCW14092	100	0.15	Neural Network (Specific Model)	11	0.889	150293	302.428	2551969	0.4	2502	173.34	56	484519	2290598	40.31	170804	0
BCW14106	100	0.2	Neural Network (Specific Model)	11	0.895	141609	310.9	2481890	0.4	2385	122.53	55	526031	2300905	40.29	141381	0
BCW14171	100	0.06	Neural Network (Specific Model)	11	0.893	167498	317.549	2344530	0.4	2199	437.41	190	141054	2518733	41.07	63896	0
BCW14192	100	0.19	Neural Network (Specific Model)	11	0.892	170789	319.747	2309161	0.4	2150	105.39	67	396374	2342706	40.27	140377	0
BCW14176	100	0.14	Neural Network (Specific Model)	11	0.893	170899	316.219	2390976	0.4	2254	133.41	41	526330	2331812	40.34	174716	0
BCW14095	100	0.2	Neural Network (Specific Model)	11	0.893	170789	319.478	2308053	0.4	2152	105.61	57	514048	2329927	40.34	142126	0
BCW14198	100	0.13	Neural Network (Specific Model)	11	0.893	105975	310.189	2431932	0.4	2337	79.37	47	526331	2338171	40.38	174716	0
BCW13995	100	0.19	Neural Network (Specific Model)	11	0.893	170729	319.567	2307629	0.4	2151	22.62	54	448489	2288851	40.31	165241	0
BCW14139	100	0.2	Neural Network (Specific Model)	11	0.894	165241	319.904	2296649	0.4	2142	115.41	55	526031	2301809	40.29	141381	0
BCW14034	100	0.21	Neural Network (Specific Model)	11	0.893	187105	316.16	2310753	0.4	2177	86.19	60	526032	2289710	40.31	165241	0
BCW14133	100	0.11	Neural Network (Specific Model)	11	0.894	174716	317.788	2341847	0.4	2198	127.32	61	304751	2303390	40.3	141381	0
BCW14144	100	0.2	Neural Network (Specific Model)	11	0.892	141381	319.69	2311031	0.4	2152	80.16	96	356924	2389109	40.22	117015	0
BCW14068	100	0.14	Neural Network (Specific Model)	11	0.896	170733	313.486	2308467	0.4	2202	73.88	65	526028	2306708	40.29	141381	0
BCW14112	100	0.21	Neural Network (Specific Model)	11	0.899	236535	308.757	2464878	0.4	2395	106.75	56	565307	2344389	40.29	167497	0
BCW14086	100	0.21	Neural Network (Specific Model)	11	0.895	170789	320.368	2288144	0.4	2132	93.43	62	304751	2304915	40.29	141381	0
BCW14015	100	0.22	Neural Network (Specific Model)	11	0.898	312510	314.015	2410806	0.4	2300	121.68	62	526024	2303806	40.3	141381	0
BCW14062	100	0.2	Neural Network (Specific Model)	11	0.898	228162	312.935	2413347	0.4	2310	81.95	55	526030	2303073	40.29	141381	0
BCW14118	100	0.34	Neural Network (Specific Model)	11	0.89	56823	278.306	2698254	0.41	2881	73.22	57	526031	2303683	40.29	141381	0
BCW14120	100	0.21	Neural Network (Specific Model)	11	0.894	170804	319.799	2296338	0.4	2142	76.27	58	400854	2303028	40.29	170804	0
BCW14157	100	0.17	Neural Network (Specific Model)	11	0.895	187364	317.527	2376438	0.4	2234	69.59	56	526032	2289744	40.31	170804	0
BCW14050	100	0.14	Neural Network (Specific Model)	11	0.893	174716	319.961	2303871	0.4	2145	27.8	54	560465	2329065	40.34	174716	0
BCW14027	100	0.26	Neural Network (Specific Model)	11	0.896	117002	304.377	2486689	0.4	2442	121.14	59	526268	2301478	40.29	170789	0
BCW14159	100	0.19	Neural Network (Specific Model)	11	0.892	167493	319.706	2311334	0.4	2151	25.18	179	211018	2610709	40.99	89151	0
BCW14054	100	0.1	Neural Network (Specific Model)	11	0.894	170898	318.176	2334213	0.4	2189	71.03	54	526191	2345404	40.23	174716	0
BCW14088	100	0.17	Neural Network (Specific Model)	11	0.892	167494	318.146	2344410	0.4	2194	92.36	46	277449	2372747	40.33	187364	0
BCW14116	100	0.15	Neural Network (Specific Model)	11	0.893	170763	316.104	2461008	0.41	2320	36.3	69	395925	2338724	40.27	129740	0
BCW13988	100	0.14	Neural Network (Specific Model)	11	0.896	170733	313.607	2307958	0.4	2201	148.88	60	526027	2305072	40.3	167493	0
BCW14140	100	0.2	Neural Network (Specific Model)	11	0.893	141381	319.321	2309506	0.4	2154	27.53	60	565307	2339044	40.29	167500	0
BCW14047	100	0.15	Neural Network (Specific Model)	11	0.894	138052	308.042	2482978	0.4	2405	133.71	43	526221	2287065	40.32	174703	0
BCW14030	100	0.21	Neural Network (Specific Model)	11	0.892	168051	319.583	2309507	0.4	2151	133.22	53	275670	2384233	40.31	170899	0
BCW14172	100	0.18	Neural Network (Specific Model)	11	0.893	187285	316.226	2311557	0.4	2177	109.72	75	526027	2363089	40.3	117015	0
BCW14091	100	0.17	Neural Network (Specific Model)	11	0.893	186867	316.189	2311186	0.4	2177	133.47	60	364628	2338654	40.37	167498	0
BCW14105	100	0.12	Neural Network (Specific Model)	11	0.899	233769	311	2345801	0.4	2262	163.6	76	526020	2363070	40.3	117015	0
BCW14002	100	0.14	Neural Network (Specific Model)	11	0.892	205138	320.006	2305375	0.4	2144	109.9	60	364628	2338414	40.37	167498	0
BCW14178	100	0.12	Neural Network (Specific Model)	11	0.893	167491	316.935	2342344	0.4	2203	95.25	53	545656	2305715	40.28	187285	0
BCW13996	100	0.09	Neural Network (Specific Model)	11	0.9	534247	330.169	2218366	0.4	2017	112.81	60	526268	2288954	40.31	170789	0
BCW14201	100	0.13	Neural Network (Specific Model)	11	0.894	117008	316.056	2399741	0.4	2264	88.97	58	560262	2337614	40.37	167498	0
BCW14102	100	0.14	Neural Network (Specific Model)	11	0.896	174703	319.004	2320355	0.4	2174	450.25	58	381482	2439834	40.16	174716	0
BCW14096	100	0.19	Neural Network (Specific Model)	11	0.893	170748	319.359	2307992	0.4	2153	68.58	61	285021	2384866	40.31	170899	0
BCW14175	100	0.18	Neural Network (Specific Model)	11	0.893	174716	310.766	2446233	0.4	2347	528.01	62	490594	2336302	40.33	167491	0
BCW14078	100	0.07	Neural Network (Specific Model)	11	0.888	62160	276.907	2321083	0.4	2488	441.62	42	381475	2344891	40.33	174716	0
BCW14072	100	0.14	Neural Network (Specific Model)	11	0.892	203158	319.405	2305721	0.4	2149	115.27	82	381471	2417546	40.28	170911	0
BCW14191	100	0.08	Neural Network (Specific Model)	11	0.901	319943	323.281	2303299	0.4	2141	632.11	51	313799	2415604	40.28	174860	0
BCW14005	100	0.2	Neural Network (Specific Model)	11	0.893	170825	319.56	2307440	0.4	2152	1181.8	69	211570	2370162	40.17	87407	0
BCW14037	100	0.19	Neural Network (Specific Model)	11	0.898	217255	308.684	2470521	0.4	2399	816.93	67	609453	2454629	40.24	167497	0
BCW14040	100	0.26	Neural Network (Specific Model)	11	0.896	117002	304.468	2484750	0.4	2440	513.66	59	565303	2339277	40.29	170791	0
BCW13985	100	0.21	Neural Network (Specific Model)	11	0.899	236541	308.145	2460424	0.4	2395	750.86	55	565794	2343461	40.29	167504	0
BCW14061	100	0.2	Neural Network (Specific Model)	11	0.899	252017	302.54	2487339	0.4	2466	387.83	55	565794	2343457	40.29	167504	0
BCW14182	100	0.14	Neural Network (Specific Model)	11	0.894	174860	313.356	2421041	0.4	2306	318.44	62	526021	2301900	40.29	170789	0
BCW14016	100	0.22	Neural Network (Specific Model)	11	0.898	312497	313.308	2411684	0.4	2306	72.14	64	526044	2303405	40.29	138474	0
BCW14188	100	0.2	Neural Network (Specific Model)	11	0.893	167504	318.214	2349513	0.4	2200	948.64	37	607613	2299168	40.25	319943	0
BCW14085	100	0.13	Neural Network (Specific Model)	11	0.896	174716	317.854	2360211	0.4	2219	601.02	60	526268	2302608	40.29	170789	0
BCW14024	100	0.26	Neural Network (Specific Model)	11	0.896	116004	304.879	2484500	0.4	2437	462.61	58	526268	2302625	40.29	170789	0
BCW14053	100	0.15	Neural Network (Specific Model)	11	0.892	187942	316.382	2461445	0.41	2316	260.04	93	256074	2423339	40.25	105975	0
BCW14129	100	0.11	Neural Network (Specific Model)	11	0.894	174716	318.697	2335619	0.4	2187	705.81	98	255873	2423002	40.25	105975	0
BCW14059	100	0.17	Neural Network (Specific Model)	11	0.893	118905	317.125	2342373	0.4	2202	434.66	60	565302	2339573	40.29	167500	0
BCW14154	100	0.19	Neural Network (Specific Model)	11	0.893	89151	284.019	2629399	0.41	2761	408.66	60	565302	2339573	40.29	167500	0
BCW14123	100	0.2	Neural Network (Specific Model)	11	0.893	141381	319.837	2307155	0.4	2150	797.09	52	240950	2395823	40.27	117008	0

## Sheet: Supplementary Table S2
Supplementary Table S2. Metadata of Mannhemia heamolytica genomes (n=68) isolated from dairy cattle in California
Strain	Completeness	Contamination	Completeness_Model_Used	Translation_Table_Used	Coding_Density	Contig_N50	Average_Gene_Length	Genome_Size	GC_Content	Total_Coding_Sequences	Mean_Coverage	# contigs (>= 0 bp)	Largest contig	Total length	GC (%)	N50	# N's per 100 kbp
BCW13986	100	0.22	Neural Network (Specific Model)	11	0.894	87195	282.889	2634202	0.41	2778	47.2	189	333547	2615028	40.98	87195	0
BCW13987	100	0.27	Neural Network (Specific Model)	11	0.893	87563	284.192	2633236	0.41	2763	39.62	179	211018	2616259	40.99	87563	0
BCW13991	100	0.27	Neural Network (Specific Model)	11	0.893	76248	284.673	2632241	0.41	2758	174.18	161	168517	2618720	40.99	76248	0
BCW13998	100	0.17	Neural Network (Specific Model)	11	0.893	73931	282.764	2686834	0.41	2832	126.22	165	206996	2671539	41.01	73931	0
BCW14000	100	0.18	Neural Network (Specific Model)	11	0.892	87561	280.595	2686402	0.41	2852	263.26	186	186337	2666694	41.01	87561	0
BCW14006	100	0.29	Neural Network (Specific Model)	11	0.893	76331	284.178	2634519	0.41	2765	180.89	181	211018	2617238	40.99	82867	0
BCW14008	100	0.23	Neural Network (Specific Model)	11	0.894	74919	286.176	2623207	0.41	2735	257.36	159	168517	2609872	40.98	74919	0
BCW14010	100	0.23	Neural Network (Specific Model)	11	0.894	74919	285.872	2623681	0.41	2738	316.7	166	168517	2609150	40.98	74919	0
BCW14011	100	0.14	Neural Network (Specific Model)	11	0.896	184509	313.68	2308444	0.4	2200	177.07	84	396476	2298328	40.2	187108	0
BCW14018	100	0.17	Neural Network (Specific Model)	11	0.893	73931	283.028	2686799	0.41	2830	248.23	157	291053	2673085	41.01	73931	0
BCW14023	100	0.15	Neural Network (Specific Model)	11	0.894	87568	287.407	2588567	0.41	2687	339.98	139	291046	2577114	40.97	87568	0
BCW14026	100	0.27	Neural Network (Specific Model)	11	0.892	69571	285.312	2588021	0.41	2702	308.46	216	141082	2563956	41.11	69571	0
BCW14028	100	0.17	Neural Network (Specific Model)	11	0.894	87567	283.339	2629242	0.41	2771	248.23	167	175400	2613049	40.99	87567	0
BCW14029	100	0.24	Neural Network (Specific Model)	11	0.893	74795	289.21	2540161	0.41	2618	212.78	187	141249	2518570	41.07	74795	0
BCW14043	100	0.2	Neural Network (Specific Model)	11	0.893	78906	281.535	2659582	0.41	2818	247.63	195	175351	2640444	40.99	78906	0
BCW14045	100	0.27	Neural Network (Specific Model)	11	0.893	69571	285.549	2574911	0.41	2687	221.76	216	141504	2552387	41.12	87444	0
BCW14049	100	0.32	Neural Network (Specific Model)	11	0.89	56817	280.651	2691257	0.41	2850	189.39	247	141449	2664439	41.11	56817	0
BCW14052	100	0.27	Neural Network (Specific Model)	11	0.89	63920	282.337	2663059	0.41	2803	106.24	221	222327	2638305	41.11	63920	0
BCW14055	100	0.27	Neural Network (Specific Model)	11	0.89	63786	282.024	2654018	0.41	2795	227.71	245	141078	2625717	41.08	63786	0
BCW14063	100	0.23	Neural Network (Specific Model)	11	0.893	77876	285.389	2565189	0.41	2678	266.29	220	149986	2538958	41.06	77876	0
BCW14064	100	0.17	Neural Network (Specific Model)	11	0.893	85205	282.503	2685929	0.41	2834	242.28	156	206993	2671661	41.01	87648	0
BCW14066	100	0.17	Neural Network (Specific Model)	11	0.892	85205	283.259	2687362	0.41	2827	181.17	157	206995	2673710	41.01	85205	0
BCW14069	100	0.17	Neural Network (Specific Model)	11	0.892	77533	283.348	2687808	0.41	2827	162.24	160	291053	2673239	41.01	77533	0
BCW14071	100	0.17	Neural Network (Specific Model)	11	0.893	73931	282.312	2687723	0.41	2838	139.8	167	291053	2672109	41.01	73931	0
BCW14073	100	0.26	Neural Network (Specific Model)	11	0.891	89265	281.47	2595221	0.41	2743	120.57	245	149090	2566088	41.11	89265	0
BCW14075	100	0.17	Neural Network (Specific Model)	11	0.892	73931	281.512	2688479	0.41	2845	39.57	185	262298	2671081	41.01	78738	0
BCW14076	100	0.32	Neural Network (Specific Model)	11	0.89	62999	279.614	2692661	0.41	2862	176.23	255	141078	2663608	41.11	62999	0
BCW14077	100	0.33	Neural Network (Specific Model)	11	0.891	62122	280.285	2673655	0.41	2838	245.95	251	131046	2645892	41.06	62122	0
BCW14079	100	0.26	Neural Network (Specific Model)	11	0.892	69551	284.837	2593886	0.41	2713	96.61	211	141504	2568730	41.13	87444	0
BCW14080	100	0.22	Neural Network (Specific Model)	11	0.892	87444	286.905	2573577	0.41	2672	121.8	191	141504	2555233	41.12	87444	0
BCW14081	100	0.24	Neural Network (Specific Model)	11	0.892	68921	285.133	2561703	0.41	2675	96.35	230	141476	2531464	41.09	68921	0
BCW14082	100	0.31	Neural Network (Specific Model)	11	0.89	76564	279.989	2671190	0.41	2834	69.78	264	148883	2638594	41.12	76564	0
BCW14089	100	0.23	Neural Network (Specific Model)	11	0.892	64053	285.117	2559941	0.41	2673	90.38	228	141476	2532907	41.09	68917	0
BCW14090	100	0.23	Neural Network (Specific Model)	11	0.891	69571	284.561	2560980	0.41	2678	65.69	236	141476	2527750	41.09	69571	0
BCW14094	100	0.24	Neural Network (Specific Model)	11	0.893	87568	284.643	2625286	0.41	2750	37.21	182	291047	2607269	40.98	87568	0
BCW14098	100	0.22	Neural Network (Specific Model)	11	0.893	69571	286.143	2574864	0.41	2682	199.17	211	141504	2553574	41.13	87444	0
BCW14099	100	0.2	Neural Network (Specific Model)	11	0.89	93224	283.059	2645457	0.41	2778	119.2	186	168517	2624932	40.99	93224	0
BCW14101	100	0.32	Neural Network (Specific Model)	11	0.89	62187	280.139	2690614	0.41	2854	125.19	248	141078	2663642	41.11	62187	0
BCW14103	100	0.23	Neural Network (Specific Model)	11	0.891	68917	285.502	2560808	0.41	2669	138.84	228	141476	2532862	41.09	69571	0
BCW14108	100	0.24	Neural Network (Specific Model)	11	0.893	74917	285.521	2623095	0.41	2740	44.45	168	168517	2607198	40.98	74917	0
BCW14110	100	0.3	Neural Network (Specific Model)	11	0.893	61283	284.822	2604852	0.41	2725	33.99	224	178091	2580736	41.1	62117	0
BCW14111	100	0.23	Neural Network (Specific Model)	11	0.892	74810	285.541	2565293	0.41	2675	141.63	222	150015	2539921	41.06	77598	0
BCW14115	100	0.18	Neural Network (Specific Model)	11	0.891	102033	287.086	2620044	0.41	2714	53.63	150	230205	2605120	40.99	102033	0
BCW14117	100	0.21	Neural Network (Specific Model)	11	0.894	170804	320.38	2294202	0.4	2137	90.67	51	526032	2288595	40.31	170804	0
BCW14121	100	0.24	Neural Network (Specific Model)	11	0.893	87406	281.115	2639941	0.41	2799	22.32	216	330544	2614766	40.97	87406	0
BCW14122	100	0.23	Neural Network (Specific Model)	11	0.893	80832	285.268	2624507	0.41	2744	40.99	179	168517	2605779	40.98	80832	0
BCW14124	100	0.23	Neural Network (Specific Model)	11	0.893	74795	288.98	2544063	0.41	2623	104	200	141053	2521363	41.07	74795	0
BCW14127	100	0.23	Neural Network (Specific Model)	11	0.892	69634	285.277	2567967	0.41	2681	24.68	224	155768	2538590	41.05	69634	0
BCW14128	100	0.32	Neural Network (Specific Model)	11	0.89	51242	279.523	2691534	0.41	2861	22.21	264	141078	2662166	41.11	51242	0
BCW14130	100	0.33	Neural Network (Specific Model)	11	0.89	56823	280.355	2687313	0.41	2849	54.07	252	141078	2659216	41.08	56823	0
BCW14132	100	0.19	Neural Network (Specific Model)	11	0.893	87568	283.58	2629703	0.41	2765	20.6	185	189300	2611583	40.99	87568	0
BCW14134	100	0.36	Neural Network (Specific Model)	11	0.893	74913	283.763	2635990	0.41	2769	87.52	192	291034	2614318	40.97	74913	0
BCW14137	100	0.23	Neural Network (Specific Model)	11	0.892	76241	283.771	2632565	0.41	2764	28.92	191	291046	2612879	40.97	76241	0
BCW14138	100	1.08	Neural Network (Specific Model)	11	0.893	76248	284.319	2629035	0.41	2756	24.79	197	330736	2606679	40.97	80832	0
BCW14147	100	0.23	Neural Network (Specific Model)	11	0.893	74916	285.618	2624429	0.41	2741	74.7	172	168517	2609174	40.98	74916	0
BCW14153	100	0.14	Neural Network (Specific Model)	11	0.896	185027	316.667	2305810	0.4	2177	98.8	61	526039	2300425	40.19	185027	0
BCW14155	100	0.19	Neural Network (Specific Model)	11	0.893	80839	285.037	2629160	0.41	2751	86.61	165	168517	2614932	40.99	87568	0
BCW14161	100	0.21	Neural Network (Specific Model)	11	0.893	82876	285.679	2628238	0.41	2744	55.33	159	211018	2612949	40.99	82876	0
BCW14164	100	0.15	Neural Network (Specific Model)	11	0.894	82885	287.675	2587939	0.41	2684	92.53	138	291046	2575647	40.97	82885	0
BCW14165	100	0.24	Neural Network (Specific Model)	11	0.892	63780	284.227	2577978	0.41	2702	106.31	231	150187	2549901	41.04	63780	0
BCW14166	100	0.15	Neural Network (Specific Model)	11	0.894	80797	287.689	2588442	0.41	2684	64.88	144	168517	2575154	40.97	80839	0
BCW14167	100	0.15	Neural Network (Specific Model)	11	0.894	87568	287.735	2588438	0.41	2684	120.43	139	168517	2576328	40.97	87568	0
BCW14181	100	0.28	Neural Network (Specific Model)	11	0.892	69561	285.004	2574409	0.41	2691	235.87	224	178294	2546592	41.06	69561	0
BCW14185	100	0.28	Neural Network (Specific Model)	11	0.892	69630	285.946	2564164	0.41	2671	604.5	213	150192	2539413	41.05	69630	0
BCW14195	100	0.23	Neural Network (Specific Model)	11	0.893	87568	285.445	2623893	0.41	2742	882.65	169	291034	2608038	40.97	89142	0
BCW14196	100	0.23	Neural Network (Specific Model)	11	0.894	89142	285.595	2623800	0.41	2741	332.07	165	333315	2608057	40.97	89142	0
BCW14197	100	0.25	Neural Network (Specific Model)	11	0.893	77784	284.943	2565506	0.41	2683	550.83	220	150193	2539114	41.06	77784	0
BCW14202	100	0.23	Neural Network (Specific Model)	11	0.893	87568	285.825	2622388	0.41	2736	78.51	165	290992	2607143	40.97	89142	0

## Sheet: Supplementary Table S3
Supplementary Table S3. Metadata of Pasteurella multocida (n=1082) retrieved from NCBI
Run	Assay Type	AvgSpotLen	Bases	BioProject	BioSample	Bytes	Center Name	Consent	DATASTORE filetype	DATASTORE provider	DATASTORE region	Experiment	Instrument	LibraryLayout	LibrarySelection	LibrarySource	Organism	Platform	ReleaseDate	create_date	version	Sample Name	SRA Study	Library Name	BioSampleModel	Collection_Date	geo_loc_name_country	geo_loc_name_country_continent	geo_loc_name	Host	strain	isolation_source	collected_by	lat_lon	Host_disease	isolate	sample_type	host_subject_id	sequenced_by	source_type	project_name	serotype	tissue	BREED	sex	treatment	AGE	env_broad_scale	host_tissue_sampled
SRR2348198	WGS	180	452000160	PRJNA295338	SAMN04046235	298552540	JILIN AGRICULTURAL UNIVERSITY	public	fastq,run.zq,sra	gs,ncbi,s3	gs.us-east1,ncbi.public,s3.us-east-1	SRX1222999	Illumina HiSeq 2000	PAIRED	PCR	GENOMIC	Pasteurella multocida	ILLUMINA	2016-05-05T00:00:00Z	2015-09-11T00:03:00Z	1	1B	SRP063585		Microbe\, viral or environmental	2013-09	China	Asia	China:Inner Mongolia	Bovine		lung					Microbe Culture
SRR5133040	WGS	200	304049600	PRJNA306895	SAMN04366522	210842252	UNIVERSITY OF CALIFORNIA, DAVIS	public	fastq,run.zq,sra	gs,ncbi,s3	gs.us-east1,ncbi.public,s3.us-east-1	SRX2447044	Illumina HiSeq 2500	PAIRED	RANDOM	GENOMIC	Pasteurella multocida	ILLUMINA	2017-01-03T00:00:00Z	2016-12-27T16:05:00Z	1	2428PM	SRP095705	2428PM	Microbe\, viral or environmental	2011-08-15	USA	North America	USA: California\, Dairy	Bos taurus	2428PM	nasopharyngeal				swab isolate 1	microbial culture
SRR5133044	WGS	200	620876200	PRJNA306895	SAMN04366518	407761050	UNIVERSITY OF CALIFORNIA, DAVIS	public	fastq,run.zq,sra	gs,ncbi,s3	gs.us-east1,ncbi.public,s3.us-east-1	SRX2447048	Illumina HiSeq 2500	PAIRED	RANDOM	GENOMIC	Pasteurella multocida	ILLUMINA	2017-01-03T00:00:00Z	2016-12-27T16:07:00Z	1	2389PM	SRP095705	2389PM	Microbe\, viral or environmental	2011-08-10	USA	North America	USA: California\, Dairy	Bos taurus	2389PM	nasopharyngeal				swab isolate 1	microbial culture
SRR5133052	WGS	200	387780400	PRJNA306895	SAMN04366572	268321404	UNIVERSITY OF CALIFORNIA, DAVIS	public	fastq,run.zq,sra	gs,ncbi,s3	gs.us-east1,ncbi.public,s3.us-east-1	SRX2447056	Illumina HiSeq 2500	PAIRED	RANDOM	GENOMIC	Pasteurella multocida	ILLUMINA	2017-01-03T00:00:00Z	2016-12-27T16:08:00Z	1	3384PM	SRP095705	3384PM	Microbe\, viral or environmental	2011-10-31	USA	North America	USA: California\, Dairy	Bos taurus	3384PM	nasopharyngeal				swab isolate 1	microbial culture
SRR5133053	WGS	200	359439000	PRJNA306895	SAMN04366540	247141486	UNIVERSITY OF CALIFORNIA, DAVIS	public	fastq,run.zq,sra	gs,ncbi,s3	gs.us-east1,ncbi.public,s3.us-east-1	SRX2447057	Illumina HiSeq 2500	PAIRED	RANDOM	GENOMIC	Pasteurella multocida	ILLUMINA	2017-01-03T00:00:00Z	2016-12-27T16:08:00Z	1	2633PM	SRP095705	2633PM	Microbe\, viral or environmental	2011-09-01	USA	North America	USA: California\, Dairy	Bos taurus	2633PM	nasopharyngeal				swab isolate 1	microbial culture
SRR5133055	WGS	200	442522800	PRJNA306895	SAMN04366587	305668619	UNIVERSITY OF CALIFORNIA, DAVIS	public	fastq,run.zq,sra	gs,ncbi,s3	gs.us-east1,ncbi.public,s3.us-east-1	SRX2447059	Illumina HiSeq 2500	PAIRED	RANDOM	GENOMIC	Pasteurella multocida	ILLUMINA	2017-01-03T00:00:00Z	2016-12-27T16:08:00Z	1	69APM	SRP095705	69APM	Microbe\, viral or environmental	2014-12-09	USA	North America	USA: California\, Feedlot	Bos taurus	69APM	nasopharyngeal				swab isolate 2	microbial culture
SRR5133057	WGS	200	336010800	PRJNA306895	SAMN04366575	232984263	UNIVERSITY OF CALIFORNIA, DAVIS	public	fastq,run.zq,sra	gs,ncbi,s3	gs.us-east1,ncbi.public,s3.us-east-1	SRX2447061	Illumina HiSeq 2500	PAIRED	RANDOM	GENOMIC	Pasteurella multocida	ILLUMINA	2017-01-03T00:00:00Z	2016-12-27T16:08:00Z	1	3483PM	SRP095705	3483PM	Microbe\, viral or environmental	2011-11-08	USA	North America	USA: California\, Dairy	Bos taurus	3483PM	nasopharyngeal				swab isolate 1	microbial culture
SRR5133072	WGS	200	326673000	PRJNA306895	SAMN04366591	226491355	UNIVERSITY OF CALIFORNIA, DAVIS	public	fastq,run.zq,sra	gs,ncbi,s3	gs.us-east1,ncbi.public,s3.us-east-1	SRX2447076	Illumina HiSeq 2500	PAIRED	RANDOM	GENOMIC	Pasteurella multocida	ILLUMINA	2017-01-03T00:00:00Z	2016-12-27T16:09:00Z	1	8522APM	SRP095705	8522APM	Microbe\, viral or environmental	2014-08-04	USA	North America	USA: California\, Feedlot	Bos taurus	8522APM	nasopharyngeal				swab isolate 1	microbial culture
SRR5133080	WGS	200	623625000	PRJNA306895	SAMN04366557	406883428	UNIVERSITY OF CALIFORNIA, DAVIS	public	fastq,run.zq,sra	gs,ncbi,s3	gs.us-east1,ncbi.public,s3.us-east-1	SRX2447084	Illumina HiSeq 2500	PAIRED	RANDOM	GENOMIC	Pasteurella multocida	ILLUMINA	2017-01-03T00:00:00Z	2016-12-27T16:12:00Z	1	3022PM	SRP095705	3022PM	Microbe\, viral or environmental	2011-10-05	USA	North America	USA: California\, Dairy	Bos taurus	3022PM	nasopharyngeal				swab isolate 1	microbial culture
SRR5133081	WGS	200	376423400	PRJNA306895	SAMN04366589	260327972	UNIVERSITY OF CALIFORNIA, DAVIS	public	fastq,run.zq,sra	gs,ncbi,s3	gs.us-east1,ncbi.public,s3.us-east-1	SRX2447085	Illumina HiSeq 2500	PAIRED	RANDOM	GENOMIC	Pasteurella multocida	ILLUMINA	2017-01-03T00:00:00Z	2016-12-27T16:10:00Z	1	657BPM	SRP095705	657BPM	Microbe\, viral or environmental	2014-10-24	USA	North America	USA: California\, Feedlot	Bos taurus	657BPM	nasopharyngeal				swab isolate 4	microbial culture
SRR5133084	WGS	200	315060200	PRJNA306895	SAMN04366569	218284700	UNIVERSITY OF CALIFORNIA, DAVIS	public	fastq,run.zq,sra	gs,ncbi,s3	gs.us-east1,ncbi.public,s3.us-east-1	SRX2447088	Illumina HiSeq 2500	PAIRED	RANDOM	GENOMIC	Pasteurella multocida	ILLUMINA	2017-01-03T00:00:00Z	2016-12-27T16:10:00Z	1	3347PM	SRP095705	3347PM	Microbe\, viral or environmental	2011-11-02	USA	North America	USA: California\, Dairy	Bos taurus	3347PM	nasopharyngeal				swab isolate 1	microbial culture
SRR5133086	WGS	200	306421600	PRJNA306895	SAMN04366500	212145583	UNIVERSITY OF CALIFORNIA, DAVIS	public	fastq,run.zq,sra	gs,ncbi,s3	gs.us-east1,ncbi.public,s3.us-east-1	SRX2447090	Illumina HiSeq 2500	PAIRED	RANDOM	GENOMIC	Pasteurella multocida	ILLUMINA	2017-01-03T00:00:00Z	2016-12-27T16:12:00Z	1	2165PM	SRP095705	2165PM	Microbe\, viral or environmental	2011-07-19	USA	North America	USA: California\, Dairy	Bos taurus	2165PM	nasopharyngeal				swab isolate 1	microbial culture
SRR5133117	WGS	200	348234600	PRJNA306895	SAMN04366541	240389440	UNIVERSITY OF CALIFORNIA, DAVIS	public	fastq,run.zq,sra	gs,ncbi,s3	gs.us-east1,ncbi.public,s3.us-east-1	SRX2447121	Illumina HiSeq 2500	PAIRED	RANDOM	GENOMIC	Pasteurella multocida	ILLUMINA	2017-01-03T00:00:00Z	2016-12-27T16:17:00Z	1	2668PM	SRP095705	2668PM	Microbe\, viral or environmental	2011-09-01	USA	North America	USA: California\, Dairy	Bos taurus	2668PM	nasopharyngeal				swab isolate 2	microbial culture
SRR5133119	WGS	200	349675200	PRJNA306895	SAMN04366592	241634260	UNIVERSITY OF CALIFORNIA, DAVIS	public	fastq,run.zq,sra	gs,ncbi,s3	gs.us-east1,ncbi.public,s3.us-east-1	SRX2447123	Illumina HiSeq 2500	PAIRED	RANDOM	GENOMIC	Pasteurella multocida	ILLUMINA	2017-01-03T00:00:00Z	2016-12-27T16:16:00Z	1	J1APM	SRP095705	J1APM	Microbe\, viral or environmental	2014-08-04	USA	North America	USA: California\, Feedlot	Bos taurus	J1APM	nasopharyngeal				swab isolate 2	microbial culture
SRR5133120	WGS	200	324863000	PRJNA306895	SAMN04366524	225498150	UNIVERSITY OF CALIFORNIA, DAVIS	public	fastq,run.zq,sra	gs,ncbi,s3	gs.us-east1,ncbi.public,s3.us-east-1	SRX2447124	Illumina HiSeq 2500	PAIRED	RANDOM	GENOMIC	Pasteurella multocida	ILLUMINA	2017-01-03T00:00:00Z	2016-12-27T16:17:00Z	1	2450PM	SRP095705	2450PM	Microbe\, viral or environmental	2011-08-17	USA	North America	USA: California\, Dairy	Bos taurus	2450PM	nasopharyngeal				swab isolate 1	microbial culture
SRR5133121	WGS	200	451930400	PRJNA306895	SAMN04366588	312428207	UNIVERSITY OF CALIFORNIA, DAVIS	public	fastq,run.zq,sra	gs,ncbi,s3	gs.us-east1,ncbi.public,s3.us-east-1	SRX2447125	Illumina HiSeq 2500	PAIRED	RANDOM	GENOMIC	Pasteurella multocida	ILLUMINA	2017-01-03T00:00:00Z	2016-12-27T16:17:00Z	1	654BPM	SRP095705	654BPM	Microbe\, viral or environmental	2014-10-24	USA	North America	USA: California\, Feedlot	Bos taurus	654BPM	nasopharyngeal				swab isolate 3	microbial culture
SRR5133131	WGS	200	1107654200	PRJNA306895	SAMN04366538	720317925	UNIVERSITY OF CALIFORNIA, DAVIS	public	fastq,run.zq,sra	gs,ncbi,s3	gs.us-east1,ncbi.public,s3.us-east-1	SRX2447135	Illumina HiSeq 2500	PAIRED	RANDOM	GENOMIC	Pasteurella multocida	ILLUMINA	2017-01-03T00:00:00Z	2016-12-27T16:22:00Z	1	2612PM	SRP095705	2612PM	Microbe\, viral or environmental	2011-08-31	USA	North America	USA: California\, Dairy	Bos taurus	2612PM	nasopharyngeal				swab isolate 1	microbial culture
SRR5133135	WGS	200	380907800	PRJNA306895	SAMN04366559	263398438	UNIVERSITY OF CALIFORNIA, DAVIS	public	fastq,run.zq,sra	gs,ncbi,s3	gs.us-east1,ncbi.public,s3.us-east-1	SRX2447139	Illumina HiSeq 2500	PAIRED	RANDOM	GENOMIC	Pasteurella multocida	ILLUMINA	2017-01-03T00:00:00Z	2016-12-27T16:19:00Z	1	3045PM	SRP095705	3045PM	Microbe\, viral or environmental	2011-10-06	USA	North America	USA: California\, Dairy	Bos taurus	3045PM	nasopharyngeal				swab isolate 1	microbial culture
SRR6831106	WGS	300	693345000	PRJNA438047	SAMN08689429	292382799	HUAZHONG AGRICULTURAL UNIVERSITY	public	fastq,run.zq,sra	gs,ncbi,s3	gs.us-east1,ncbi.public,s3.us-east-1	SRX3787196	HiSeq X Ten	PAIRED	RANDOM	GENOMIC	Pasteurella multocida	ILLUMINA	2018-03-14T00:00:00Z	2018-03-14T00:42:00Z	1	GX-Pm-3 (WT-3)	SRP135583	GX-Pm (WT3)	Pathogen.cl	2017-09-20	China	Asia	China	Chicken	GX-Pm-3	diseased chicken	Chengjie Yu	23.54 N 108.32 E	fowl cholera	Guangxi
SRR6831107	WGS	300	745341900	PRJNA438047	SAMN08689430	312360668	HUAZHONG AGRICULTURAL UNIVERSITY	public	fastq,run.zq,sra	gs,ncbi,s3	gs.us-east1,ncbi.public,s3.us-east-1	SRX3787195	HiSeq X Ten	PAIRED	RANDOM	GENOMIC	Pasteurella multocida	ILLUMINA	2018-03-14T00:00:00Z	2018-03-14T00:42:00Z	1	GX-Pm-lyi-1a (dlyi-1a)	SRP135583	GX-Pm-dlyi-1a (dlyi-1a)	Pathogen.cl	2017-09-20	China	Asia	China	Chicken	GX-Pm-dlyi-1a	constructed strain by NgAgo with gDNA	Lei Fu	30.29 N 114.22 E	fowl cholera	Wuhan
SRR6831108	WGS	300	737950500	PRJNA438047	SAMN08689427	310725924	HUAZHONG AGRICULTURAL UNIVERSITY	public	fastq,run.zq,sra	gs,ncbi,s3	gs.us-east1,ncbi.public,s3.us-east-1	SRX3787194	HiSeq X Ten	PAIRED	RANDOM	GENOMIC	Pasteurella multocida	ILLUMINA	2018-03-14T00:00:00Z	2018-03-14T00:44:00Z	1	GX-Pm-1 (WT-1)	SRP135583	GX-Pm (WT1)	Pathogen.cl	2017-09-20	China	Asia	China	Chicken	GX-Pm-1	diseased chicken	Chengjie Yu	23.54 N 108.32 E	fowl cholera	Guangxi
SRR6831109	WGS	300	772509600	PRJNA438047	SAMN08689428	324559047	HUAZHONG AGRICULTURAL UNIVERSITY	public	fastq,run.zq,sra	gs,ncbi,s3	gs.us-east1,ncbi.public,s3.us-east-1	SRX3787193	HiSeq X Ten	PAIRED	RANDOM	GENOMIC	Pasteurella multocida	ILLUMINA	2018-03-14T00:00:00Z	2018-03-14T00:44:00Z	1	GX-Pm-2 (WT-2)	SRP135583	GX-Pm (WT2)	Pathogen.cl	2017-09-20	China	Asia	China	Chicken	GX-Pm-2	diseased chicken	Chengjie Yu	23.54 N 108.32 E	fowl cholera	Guangxi
SRR6831110	WGS	300	658783200	PRJNA438047	SAMN08689433	277433072	HUAZHONG AGRICULTURAL UNIVERSITY	public	fastq,run.zq,sra	gs,ncbi,s3	gs.us-east1,ncbi.public,s3.us-east-1	SRX3787192	HiSeq X Ten	PAIRED	RANDOM	GENOMIC	Pasteurella multocida	ILLUMINA	2018-03-14T00:00:00Z	2018-03-14T00:46:00Z	1	GX-Pm-lyi-1b (lyi-1b)	SRP135583	GX-Pm-dlyi-1b (dlyi-1b)	Pathogen.cl	2017-09-20	China	Asia	China	Chicken	GX-Pm-dlyi-1b	constructed strain by NgAgo without gDNA	Lei Fu	30.29 N 114.22 E	fowl cholera	Wuhan
SRR6831111	WGS	300	686504700	PRJNA438047	SAMN08689434	289803902	HUAZHONG AGRICULTURAL UNIVERSITY	public	fastq,run.zq,sra	gs,ncbi,s3	gs.us-east1,ncbi.public,s3.us-east-1	SRX3787191	HiSeq X Ten	PAIRED	RANDOM	GENOMIC	Pasteurella multocida	ILLUMINA	2018-03-14T00:00:00Z	2018-03-14T00:47:00Z	1	GX-Pm-lyi-2b (dlyi-2b)	SRP135583	GX-Pm-dlyi-2b (dlyi-2b)	Pathogen.cl	2017-09-20	China	Asia	China	Chicken	GX-Pm-dlyi-2b	constructed strain by NgAgo without gDNA	Lei Fu	30.29 N 114.22 E	fowl cholera	Wuhan
SRR6831112	WGS	300	965310600	PRJNA438047	SAMN08689431	400041375	HUAZHONG AGRICULTURAL UNIVERSITY	public	fastq,run.zq,sra	gs,ncbi,s3	gs.us-east1,ncbi.public,s3.us-east-1	SRX3787190	HiSeq X Ten	PAIRED	RANDOM	GENOMIC	Pasteurella multocida	ILLUMINA	2018-03-14T00:00:00Z	2018-03-14T00:48:00Z	1	GX-Pm-lyi-2a (dlyi-2a)	SRP135583	GX-Pm-dlyi-2a (dlyi-2a)	Pathogen.cl	2017-09-20	China	Asia	China	Chicken	GX-Pm-dlyi-2a	constructed strain by NgAgo with gDNA	Lei Fu	30.29 N 114.22 E	fowl cholera	Wuhan
SRR6831113	WGS	300	836575200	PRJNA438047	SAMN08689432	348320482	HUAZHONG AGRICULTURAL UNIVERSITY	public	fastq,run.zq,sra	gs,ncbi,s3	gs.us-east1,ncbi.public,s3.us-east-1	SRX3787189	HiSeq X Ten	PAIRED	RANDOM	GENOMIC	Pasteurella multocida	ILLUMINA	2018-03-14T00:00:00Z	2018-03-14T00:48:00Z	1	GX-Pm-lyi-3a (dlyi-3a)	SRP135583	GX-Pm-dlyi-3a (dlyi-3a)	Pathogen.cl	2017-09-20	China	Asia	China	Chicken	GX-Pm-dlyi-3a	constructed strain by NgAgo with gDNA	Lei Fu	30.29 N 114.22 E	fowl cholera	Wuhan
SRR6831114	WGS	300	928502100	PRJNA438047	SAMN08689435	388703488	HUAZHONG AGRICULTURAL UNIVERSITY	public	fastq,run.zq,sra	gs,ncbi,s3	gs.us-east1,ncbi.public,s3.us-east-1	SRX3787188	HiSeq X Ten	PAIRED	RANDOM	GENOMIC	Pasteurella multocida	ILLUMINA	2018-03-14T00:00:00Z	2018-03-14T00:48:00Z	1	GX-Pm-lyi-3b (dlyi-3b)	SRP135583	GX-Pm-dlyi-3b (dlyi-3b)	Pathogen.cl	2017-09-20	China	Asia	China	Chicken	GX-Pm-dlyi-3b	constructed strain by NgAgo without gDNA	Lei Fu	30.29 N 114.22 E	fowl cholera	Wuhan
SRR5192567	WGS	434	533464483	PRJNA362333	SAMN06239970	337111856	USDA-NVSL	public	fastq,run.zq,sra	gs,ncbi,s3	gs.us-east1,ncbi.public,s3.us-east-1	SRX2508260	Illumina MiSeq	PAIRED	RANDOM PCR	GENOMIC	Pasteurella multocida	ILLUMINA	2017-01-25T00:00:00Z	2017-01-20T09:58:00Z	1	BTYP_X-73	SRP097387	BTYP_X-73	Microbe\, viral or environmental	not applicable	USA	North America	USA: Maryland	Gallus gallus domesticus						X-73	Cell Culture
SRR5192568	WGS	458	161242067	PRJNA362333	SAMN06239969	105024918	USDA-NVSL	public	fastq,run.zq,sra	gs,ncbi,s3	gs.us-east1,ncbi.public,s3.us-east-1	SRX2508261	Illumina MiSeq	PAIRED	RANDOM PCR	GENOMIC	Pasteurella multocida	ILLUMINA	2017-01-25T00:00:00Z	2017-01-20T09:58:00Z	1	BTYP_P1059-3	SRP097387	BTYP_P1059-3	Microbe\, viral or environmental	not applicable	USA	North America	USA: West Virginia	Meleagris gallopavo						P1059-3	Cell Culture
SRR5192569	WGS	442	218919643	PRJNA362333	SAMN06239968	156938783	USDA-NVSL	public	fastq,run.zq,sra	gs,ncbi,s3	gs.us-east1,ncbi.public,s3.us-east-1	SRX2508262	Illumina MiSeq	PAIRED	RANDOM PCR	GENOMIC	Pasteurella multocida	ILLUMINA	2017-01-25T00:00:00Z	2017-01-20T09:58:00Z	1	BTYP_P1059-2	SRP097387	BTYP_P1059-2	Microbe\, viral or environmental	not applicable	USA	North America	USA: West Virginia	Meleagris gallopavo						P1059-2	Cell Culture
SRR5192570	WGS	454	354862255	PRJNA362333	SAMN06239967	209859015	USDA-NVSL	public	fastq,run.zq,sra	gs,ncbi,s3	gs.us-east1,ncbi.public,s3.us-east-1	SRX2508263	Illumina MiSeq	PAIRED	RANDOM PCR	GENOMIC	Pasteurella multocida	ILLUMINA	2017-01-25T00:00:00Z	2017-01-20T09:58:00Z	1	BTYP_P1059-1	SRP097387	BTYP_P1059-1	Microbe\, viral or environmental	not applicable	USA	North America	USA: West Virginia	Meleagris gallopavo						P1059-1	Cell Culture
SRR5192571	WGS	452	399354492	PRJNA362333	SAMN06239966	224162272	USDA-NVSL	public	fastq,run.zq,sra	gs,ncbi,s3	gs.us-east1,ncbi.public,s3.us-east-1	SRX2508264	Illumina MiSeq	PAIRED	RANDOM PCR	GENOMIC	Pasteurella multocida	ILLUMINA	2017-01-25T00:00:00Z	2017-01-20T09:58:00Z	1	BTYP_P-903	SRP097387	BTYP_P-903	Microbe\, viral or environmental	not applicable	USA	North America	USA: Maryland	Sus scrofa						P-903	Cell Culture
SRR5192572	WGS	433	344016179	PRJNA362333	SAMN06239965	207495792	USDA-NVSL	public	fastq,run.zq,sra	gs,ncbi,s3	gs.us-east1,ncbi.public,s3.us-east-1	SRX2508265	Illumina MiSeq	PAIRED	RANDOM PCR	GENOMIC	Pasteurella multocida	ILLUMINA	2017-01-25T00:00:00Z	2017-01-20T09:58:00Z	1	BTYP_P-2723	SRP097387	BTYP_P-2723	Microbe\, viral or environmental	not applicable	USA	North America	USA: Indiana	Meleagris gallopavo						P-2723	Cell Culture
SRR5192573	WGS	437	349849130	PRJNA362333	SAMN06239964	206379815	USDA-NVSL	public	fastq,run.zq,sra	gs,ncbi,s3	gs.us-east1,ncbi.public,s3.us-east-1	SRX2508266	Illumina MiSeq	PAIRED	RANDOM PCR	GENOMIC	Pasteurella multocida	ILLUMINA	2017-01-25T00:00:00Z	2017-01-20T09:58:00Z	1	BTYP_P-2237	SRP097387	BTYP_P-2237	Microbe\, viral or environmental	not applicable	USA	North America	USA: Iowa	Meleagris gallopavo						P-2237	Cell Culture
SRR5192574	WGS	447	360178834	PRJNA362333	SAMN06239963	214727480	USDA-NVSL	public	fastq,run.zq,sra	gs,ncbi,s3	gs.us-east1,ncbi.public,s3.us-east-1	SRX2508267	Illumina MiSeq	PAIRED	RANDOM PCR	GENOMIC	Pasteurella multocida	ILLUMINA	2017-01-25T00:00:00Z	2017-01-20T09:59:00Z	1	BTYP_P-2225	SRP097387	BTYP_P-2225	Microbe\, viral or environmental	not applicable	USA	North America	USA: Iowa	Bos taurus						P-2225	Cell Culture
SRR5192575	WGS	444	214407952	PRJNA362333	SAMN06239962	137089264	USDA-NVSL	public	fastq,run.zq,sra	gs,ncbi,s3	gs.us-east1,ncbi.public,s3.us-east-1	SRX2508268	Illumina MiSeq	PAIRED	RANDOM PCR	GENOMIC	Pasteurella multocida	ILLUMINA	2017-01-25T00:00:00Z	2017-01-20T09:58:00Z	1	BTYP_P-2192	SRP097387	BTYP_P-2192	Microbe\, viral or environmental	not applicable	USA	North America	USA: Texas	Meleagris gallopavo						P-2192	Cell Culture
SRR5192576	WGS	456	311301558	PRJNA362333	SAMN06239961	188510183	USDA-NVSL	public	fastq,run.zq,sra	gs,ncbi,s3	gs.us-east1,ncbi.public,s3.us-east-1	SRX2508269	Illumina MiSeq	PAIRED	RANDOM PCR	GENOMIC	Pasteurella multocida	ILLUMINA	2017-01-25T00:00:00Z	2017-01-20T09:58:00Z	1	BTYP_P-2100	SRP097387	BTYP_P-2100	Microbe\, viral or environmental	not applicable	USA	North America	USA: Indiana	Meleagris gallopavo						P-2100	Cell Culture
SRR5192577	WGS	438	250371199	PRJNA362333	SAMN06239960	146460015	USDA-NVSL	public	fastq,run.zq,sra	gs,ncbi,s3	gs.us-east1,ncbi.public,s3.us-east-1	SRX2508270	Illumina MiSeq	PAIRED	RANDOM PCR	GENOMIC	Pasteurella multocida	ILLUMINA	2017-01-25T00:00:00Z	2017-01-20T09:58:00Z	1	BTYP_P-2095	SRP097387	BTYP_P-2095	Microbe\, viral or environmental	not applicable	USA	North America	USA: Minnesota	Meleagris gallopavo						P-2095	Cell Culture
SRR5192579	WGS	439	297046212	PRJNA362333	SAMN06239958	192678064	USDA-NVSL	public	fastq,run.zq,sra	gs,ncbi,s3	gs.us-east1,ncbi.public,s3.us-east-1	SRX2508272	Illumina MiSeq	PAIRED	RANDOM PCR	GENOMIC	Pasteurella multocida	ILLUMINA	2017-01-25T00:00:00Z	2017-01-20T09:59:00Z	1	BTYP_P-1702	SRP097387	BTYP_P-1702	Microbe\, viral or environmental	not applicable	USA	North America	USA: Virginia	Meleagris gallopavo						P-1702	Cell Culture
SRR5192580	WGS	430	367002817	PRJNA362333	SAMN06239957	215687338	USDA-NVSL	public	fastq,run.zq,sra	gs,ncbi,s3	gs.us-east1,ncbi.public,s3.us-east-1	SRX2508273	Illumina MiSeq	PAIRED	RANDOM PCR	GENOMIC	Pasteurella multocida	ILLUMINA	2017-01-25T00:00:00Z	2017-01-20T09:58:00Z	1	BTYP_P-1662	SRP097387	BTYP_P-1662	Microbe\, viral or environmental	not applicable	USA	North America	USA: South Carolina	Meleagris gallopavo						P-1662	Cell Culture
SRR5192581	WGS	429	339240395	PRJNA362333	SAMN06239956	208943345	USDA-NVSL	public	fastq,run.zq,sra	gs,ncbi,s3	gs.us-east1,ncbi.public,s3.us-east-1	SRX2508274	Illumina MiSeq	PAIRED	RANDOM PCR	GENOMIC	Pasteurella multocida	ILLUMINA	2017-01-25T00:00:00Z	2017-01-20T09:58:00Z	1	BTYP_P-1591	SRP097387	BTYP_P-1591	Microbe\, viral or environmental	not applicable	USA	North America	USA: Iowa	Homo sapiens						P-1591	Cell Culture
SRR5192583	WGS	453	295102023	PRJNA362333	SAMN06239954	174336665	USDA-NVSL	public	fastq,run.zq,sra	gs,ncbi,s3	gs.us-east1,ncbi.public,s3.us-east-1	SRX2508276	Illumina MiSeq	PAIRED	RANDOM PCR	GENOMIC	Pasteurella multocida	ILLUMINA	2017-01-25T00:00:00Z	2017-01-20T09:58:00Z	1	BTYP_P-1573	SRP097387	BTYP_P-1573	Microbe\, viral or environmental	not applicable	USA	North America	USA: Iowa	Homo sapiens	P-1573						Cell Culture
SRR5192584	WGS	438	328678452	PRJNA362333	SAMN06239953	195666985	USDA-NVSL	public	fastq,run.zq,sra	gs,ncbi,s3	gs.us-east1,ncbi.public,s3.us-east-1	SRX2508277	Illumina MiSeq	PAIRED	RANDOM PCR	GENOMIC	Pasteurella multocida	ILLUMINA	2017-01-25T00:00:00Z	2017-01-20T09:58:00Z	1	BTYP_MV4	SRP097387	BTYP_MV4	Microbe\, viral or environmental	2014-10-22	USA	North America	USA: Minnesota	Meleagris gallopavo	MV4						Cell Culture
SRR5192585	WGS	432	339600545	PRJNA362333	SAMN06239952	194777056	USDA-NVSL	public	fastq,run.zq,sra	gs,ncbi,s3	gs.us-east1,ncbi.public,s3.us-east-1	SRX2508278	Illumina MiSeq	PAIRED	RANDOM PCR	GENOMIC	Pasteurella multocida	ILLUMINA	2017-01-25T00:00:00Z	2017-01-20T09:59:00Z	1	BTYP_MV3	SRP097387	BTYP_MV3	Microbe\, viral or environmental	2014-10-22	USA	North America	USA: Minnesota	Meleagris gallopavo	MV3						Cell Culture
SRR5192587	WGS	458	321196882	PRJNA362333	SAMN06239950	188067209	USDA-NVSL	public	fastq,run.zq,sra	gs,ncbi,s3	gs.us-east1,ncbi.public,s3.us-east-1	SRX2508280	Illumina MiSeq	PAIRED	RANDOM PCR	GENOMIC	Pasteurella multocida	ILLUMINA	2017-01-25T00:00:00Z	2017-01-20T09:59:00Z	1	BTYP_Liver4	SRP097387	BTYP_Liver4	Microbe\, viral or environmental	2014-05-09	USA	North America	USA: North Carolina	Meleagris gallopavo	Liver4						Cell Culture
SRR5192588	WGS	458	347256204	PRJNA362333	SAMN06239949	197517710	USDA-NVSL	public	fastq,run.zq,sra	gs,ncbi,s3	gs.us-east1,ncbi.public,s3.us-east-1	SRX2508281	Illumina MiSeq	PAIRED	RANDOM PCR	GENOMIC	Pasteurella multocida	ILLUMINA	2017-01-25T00:00:00Z	2017-01-20T09:59:00Z	1	BTYP_Liver3	SRP097387	BTYP_Liver3	Microbe\, viral or environmental	2014-05-09	USA	North America	USA: North Carolina	Meleagris gallopavo	Liver3						Cell Culture
SRR5192589	WGS	458	288527994	PRJNA362333	SAMN06239948	171873477	USDA-NVSL	public	fastq,run.zq,sra	gs,ncbi,s3	gs.us-east1,ncbi.public,s3.us-east-1	SRX2508282	Illumina MiSeq	PAIRED	RANDOM PCR	GENOMIC	Pasteurella multocida	ILLUMINA	2017-01-25T00:00:00Z	2017-01-20T09:59:00Z	1	BTYP_Liver2	SRP097387	BTYP_Liver2	Microbe\, viral or environmental	2014-05-09	USA	North America	USA: North Carolina	Meleagris gallopavo	Liver2						Cell Culture
SRR5192590	WGS	450	310160739	PRJNA362333	SAMN06239947	193048507	USDA-NVSL	public	fastq,run.zq,sra	gs,ncbi,s3	gs.us-east1,ncbi.public,s3.us-east-1	SRX2508283	Illumina MiSeq	PAIRED	RANDOM PCR	GENOMIC	Pasteurella multocida	ILLUMINA	2017-01-25T00:00:00Z	2017-01-20T10:00:00Z	1	BTYP_Liver1	SRP097387	BTYP_Liver1	Microbe\, viral or environmental	2014-05-09	USA	North America	USA: North Carolina	Meleagris gallopavo	Liver1						Cell Culture
SRR5192591	WGS	446	328089512	PRJNA362333	SAMN06239946	201007731	USDA-NVSL	public	fastq,run.zq,sra	gs,ncbi,s3	gs.us-east1,ncbi.public,s3.us-east-1	SRX2508284	Illumina MiSeq	PAIRED	RANDOM PCR	GENOMIC	Pasteurella multocida	ILLUMINA	2017-01-25T00:00:00Z	2017-01-20T09:59:00Z	1	BTYP_LR1	SRP097387	BTYP_LR1	Microbe\, viral or environmental	2014-10-22	USA	North America	USA: Minnesota	Meleagris gallopavo	LR1						Cell Culture
SRR5192592	WGS	448	321945619	PRJNA362333	SAMN06239945	187776393	USDA-NVSL	public	fastq,run.zq,sra	gs,ncbi,s3	gs.us-east1,ncbi.public,s3.us-east-1	SRX2508285	Illumina MiSeq	PAIRED	RANDOM PCR	GENOMIC	Pasteurella multocida	ILLUMINA	2017-01-25T00:00:00Z	2017-01-20T09:59:00Z	1	BTYP_L3	SRP097387	BTYP_L3	Microbe\, viral or environmental	2014-10-22	USA	North America	USA: Minnesota	Meleagris gallopavo	L3						Cell Culture
SRR5192594	WGS	467	325891231	PRJNA362333	SAMN06239943	189254926	USDA-NVSL	public	fastq,run.zq,sra	gs,ncbi,s3	gs.us-east1,ncbi.public,s3.us-east-1	SRX2508287	Illumina MiSeq	PAIRED	RANDOM PCR	GENOMIC	Pasteurella multocida	ILLUMINA	2017-01-25T00:00:00Z	2017-01-20T09:59:00Z	1	BTYP_9981	SRP097387	BTYP_9981	Microbe\, viral or environmental	2013-11-06	USA	North America	USA: Minnesota	Meleagris gallopavo	9981						Cell Culture
SRR5192595	WGS	485	135468271	PRJNA362333	SAMN06239942	70997450	USDA-NVSL	public	fastq,run.zq,sra	gs,ncbi,s3	gs.us-east1,ncbi.public,s3.us-east-1	SRX2508288	Illumina MiSeq	PAIRED	RANDOM PCR	GENOMIC	Pasteurella multocida	ILLUMINA	2017-01-25T00:00:00Z	2017-01-20T09:59:00Z	1	BTYP_9978	SRP097387	BTYP_9978	Microbe\, viral or environmental	2013-10-25	USA	North America	USA: Minnesota	Meleagris gallopavo	9978						Cell Culture
SRR5192596	WGS	470	339803318	PRJNA362333	SAMN06239941	191583849	USDA-NVSL	public	fastq,run.zq,sra	gs,ncbi,s3	gs.us-east1,ncbi.public,s3.us-east-1	SRX2508289	Illumina MiSeq	PAIRED	RANDOM PCR	GENOMIC	Pasteurella multocida	ILLUMINA	2017-01-25T00:00:00Z	2017-01-20T09:59:00Z	1	BTYP_9976	SRP097387	BTYP_9976	Microbe\, viral or environmental	2013-10-16	USA	North America	USA: Mississippi	Gallus gallus domesticus	9976						Cell Culture
SRR5192597	WGS	467	363755438	PRJNA362333	SAMN06239940	217111656	USDA-NVSL	public	fastq,run.zq,sra	gs,ncbi,s3	gs.us-east1,ncbi.public,s3.us-east-1	SRX2508290	Illumina MiSeq	PAIRED	RANDOM PCR	GENOMIC	Pasteurella multocida	ILLUMINA	2017-01-25T00:00:00Z	2017-01-20T09:59:00Z	1	BTYP_9973	SRP097387	BTYP_9973	Microbe\, viral or environmental	2013-10-11	USA	North America	USA: California	Meleagris gallopavo	9973						Cell Culture
SRR5192598	WGS	457	510099805	PRJNA362333	SAMN06239939	291401537	USDA-NVSL	public	fastq,run.zq,sra	gs,ncbi,s3	gs.us-east1,ncbi.public,s3.us-east-1	SRX2508291	Illumina MiSeq	PAIRED	RANDOM PCR	GENOMIC	Pasteurella multocida	ILLUMINA	2017-01-25T00:00:00Z	2017-01-20T10:00:00Z	1	BTYP_9972	SRP097387	BTYP_9972	Microbe\, viral or environmental	2013-10-11	USA	North America	USA: California	Meleagris gallopavo	9972						Cell Culture
SRR5192600	WGS	489	119206560	PRJNA362333	SAMN06239937	63708690	USDA-NVSL	public	fastq,run.zq,sra	gs,ncbi,s3	gs.us-east1,ncbi.public,s3.us-east-1	SRX2508293	Illumina MiSeq	PAIRED	RANDOM PCR	GENOMIC	Pasteurella multocida	ILLUMINA	2017-01-25T00:00:00Z	2017-01-20T09:59:00Z	1	BTYP_9958	SRP097387	BTYP_9958	Microbe\, viral or environmental	2013-09-09	USA	North America	USA: Virginia	Meleagris gallopavo	9958						Cell Culture
SRR5192601	WGS	489	105326533	PRJNA362333	SAMN06239936	58166509	USDA-NVSL	public	fastq,run.zq,sra	gs,ncbi,s3	gs.us-east1,ncbi.public,s3.us-east-1	SRX2508294	Illumina MiSeq	PAIRED	RANDOM PCR	GENOMIC	Pasteurella multocida	ILLUMINA	2017-01-25T00:00:00Z	2017-01-20T09:59:00Z	1	BTYP_9956	SRP097387	BTYP_9956	Microbe\, viral or environmental	2013-08-30	USA	North America	USA: California	Meleagris gallopavo	9956						Cell Culture
SRR5192602	WGS	456	574196637	PRJNA362333	SAMN06239935	321198363	USDA-NVSL	public	fastq,run.zq,sra	gs,ncbi,s3	gs.us-east1,ncbi.public,s3.us-east-1	SRX2508295	Illumina MiSeq	PAIRED	RANDOM PCR	GENOMIC	Pasteurella multocida	ILLUMINA	2017-01-25T00:00:00Z	2017-01-20T10:00:00Z	1	BTYP_9955	SRP097387	BTYP_9955	Microbe\, viral or environmental	2013-08-30	USA	North America	USA: California	Meleagris gallopavo	9955						Cell Culture
SRR5192603	WGS	463	434243536	PRJNA362333	SAMN06239934	264673368	USDA-NVSL	public	fastq,run.zq,sra	gs,ncbi,s3	gs.us-east1,ncbi.public,s3.us-east-1	SRX2508296	Illumina MiSeq	PAIRED	RANDOM PCR	GENOMIC	Pasteurella multocida	ILLUMINA	2017-01-25T00:00:00Z	2017-01-20T10:00:00Z	1	BTYP_9953	SRP097387	BTYP_9953	Microbe\, viral or environmental	2013-08-27	USA	North America	USA: Mississippi	Gallus gallus domesticus	9953						Cell Culture
SRR5192604	WGS	457	512253580	PRJNA362333	SAMN06239933	293299269	USDA-NVSL	public	fastq,run.zq,sra	gs,ncbi,s3	gs.us-east1,ncbi.public,s3.us-east-1	SRX2508297	Illumina MiSeq	PAIRED	RANDOM PCR	GENOMIC	Pasteurella multocida	ILLUMINA	2017-01-25T00:00:00Z	2017-01-20T10:00:00Z	1	BTYP_9952	SRP097387	BTYP_9952	Microbe\, viral or environmental	2013-08-27	USA	North America	USA: Mississippi	Gallus gallus domesticus	9952						Cell Culture
SRR5192605	WGS	490	85068240	PRJNA362333	SAMN06239932	50174057	USDA-NVSL	public	fastq,run.zq,sra	gs,ncbi,s3	gs.us-east1,ncbi.public,s3.us-east-1	SRX2508298	Illumina MiSeq	PAIRED	RANDOM PCR	GENOMIC	Pasteurella multocida	ILLUMINA	2017-01-25T00:00:00Z	2017-01-20T09:59:00Z	1	BTYP_9941	SRP097387	BTYP_9941	Microbe\, viral or environmental	2013-08-05	USA	North America	USA: Indiana	Meleagris gallopavo	9941						Cell Culture
SRR5192607	WGS	456	390446640	PRJNA362333	SAMN06239930	222265350	USDA-NVSL	public	fastq,run.zq,sra	gs,ncbi,s3	gs.us-east1,ncbi.public,s3.us-east-1	SRX2508300	Illumina MiSeq	PAIRED	RANDOM PCR	GENOMIC	Pasteurella multocida	ILLUMINA	2017-01-25T00:00:00Z	2017-01-20T10:00:00Z	1	BTYP_9911	SRP097387	BTYP_9911	Microbe\, viral or environmental	2013-06-21	USA	North America	USA: New York	Odocoileus virginianus	9911						Cell Culture
SRR5192610	WGS	459	322412314	PRJNA362333	SAMN06239927	194957391	USDA-NVSL	public	fastq,run.zq,sra	gs,ncbi,s3	gs.us-east1,ncbi.public,s3.us-east-1	SRX2508303	Illumina MiSeq	PAIRED	RANDOM PCR	GENOMIC	Pasteurella multocida	ILLUMINA	2017-01-25T00:00:00Z	2017-01-20T10:00:00Z	1	BTYP_9902	SRP097387	BTYP_9902	Microbe\, viral or environmental	2013-05-23	USA	North America	USA: Mississippi	Gallus gallus domesticus	9902						Cell Culture
SRR5192611	WGS	432	352085329	PRJNA362333	SAMN06239926	204523216	USDA-NVSL	public	fastq,run.zq,sra	gs,ncbi,s3	gs.us-east1,ncbi.public,s3.us-east-1	SRX2508304	Illumina MiSeq	PAIRED	RANDOM PCR	GENOMIC	Pasteurella multocida	ILLUMINA	2017-01-25T00:00:00Z	2017-01-20T10:00:00Z	1	BTYP_9895	SRP097387	BTYP_9895	Microbe\, viral or environmental	2013-04-19	USA	North America	USA: Michigan	Meleagris gallopavo	9895						Cell Culture
SRR5192612	WGS	424	390269916	PRJNA362333	SAMN06239925	234584717	USDA-NVSL	public	fastq,run.zq,sra	gs,ncbi,s3	gs.us-east1,ncbi.public,s3.us-east-1	SRX2508305	Illumina MiSeq	PAIRED	RANDOM PCR	GENOMIC	Pasteurella multocida	ILLUMINA	2017-01-25T00:00:00Z	2017-01-20T10:00:00Z	1	BTYP_9890	SRP097387	BTYP_9890	Microbe\, viral or environmental	2013-04-11	USA	North America	USA: Mississippi	Gallus gallus domesticus	9890						Cell Culture
SRR5192613	WGS	434	306863162	PRJNA362333	SAMN06239924	185076983	USDA-NVSL	public	fastq,run.zq,sra	gs,ncbi,s3	gs.us-east1,ncbi.public,s3.us-east-1	SRX2508306	Illumina MiSeq	PAIRED	RANDOM PCR	GENOMIC	Pasteurella multocida	ILLUMINA	2017-01-25T00:00:00Z	2017-01-20T10:00:00Z	1	BTYP_9889	SRP097387	BTYP_9889	Microbe\, viral or environmental	2013-04-11	USA	North America	USA: Mississippi	Gallus gallus domesticus	9889						Cell Culture
SRR5192614	WGS	432	381422540	PRJNA362333	SAMN06239923	220509187	USDA-NVSL	public	fastq,run.zq,sra	gs,ncbi,s3	gs.us-east1,ncbi.public,s3.us-east-1	SRX2508307	Illumina MiSeq	PAIRED	RANDOM PCR	GENOMIC	Pasteurella multocida	ILLUMINA	2017-01-25T00:00:00Z	2017-01-20T10:00:00Z	1	BTYP_9875	SRP097387	BTYP_9875	Microbe\, viral or environmental	2013-03-01	USA	North America	USA: California	Gallus gallus domesticus	9875						Cell Culture
SRR5192615	WGS	416	380459615	PRJNA362333	SAMN06239922	216766014	USDA-NVSL	public	fastq,run.zq,sra	gs,ncbi,s3	gs.us-east1,ncbi.public,s3.us-east-1	SRX2508308	Illumina MiSeq	PAIRED	RANDOM PCR	GENOMIC	Pasteurella multocida	ILLUMINA	2017-01-25T00:00:00Z	2017-01-20T10:01:00Z	1	BTYP_9871	SRP097387	BTYP_9871	Microbe\, viral or environmental	2013-02-22	USA	North America	USA: North Carolina	Meleagris gallopavo	9871						Cell Culture
SRR5192616	WGS	493	141281740	PRJNA362333	SAMN06239921	75335688	USDA-NVSL	public	fastq,run.zq,sra	gs,ncbi,s3	gs.us-east1,ncbi.public,s3.us-east-1	SRX2508309	Illumina MiSeq	PAIRED	RANDOM PCR	GENOMIC	Pasteurella multocida	ILLUMINA	2017-01-25T00:00:00Z	2017-01-20T10:00:00Z	1	BTYP_9866	SRP097387	BTYP_9866	Microbe\, viral or environmental	2013-02-15	USA	North America	USA: Minnesota	Meleagris gallopavo	9866						Cell Culture
SRR5192617	WGS	421	309554674	PRJNA362333	SAMN06239920	177909400	USDA-NVSL	public	fastq,run.zq,sra	gs,ncbi,s3	gs.us-east1,ncbi.public,s3.us-east-1	SRX2508310	Illumina MiSeq	PAIRED	RANDOM PCR	GENOMIC	Pasteurella multocida	ILLUMINA	2017-01-25T00:00:00Z	2017-01-20T10:00:00Z	1	BTYP_9847	SRP097387	BTYP_9847	Microbe\, viral or environmental	2012-12-26	USA	North America	USA: Minnesota	Meleagris gallopavo	9847						Cell Culture
SRR5192618	WGS	490	77516880	PRJNA362333	SAMN06239919	43349042	USDA-NVSL	public	fastq,run.zq,sra	gs,ncbi,s3	gs.us-east1,ncbi.public,s3.us-east-1	SRX2508311	Illumina MiSeq	PAIRED	RANDOM PCR	GENOMIC	Pasteurella multocida	ILLUMINA	2017-01-25T00:00:00Z	2017-01-20T10:00:00Z	1	BTYP_9846	SRP097387	BTYP_9846	Microbe\, viral or environmental	2012-12-26	USA	North America	USA: Minnesota	Meleagris gallopavo	9846						Cell Culture
SRR5192619	WGS	445	446111552	PRJNA362333	SAMN06239918	293170899	USDA-NVSL	public	fastq,run.zq,sra	gs,ncbi,s3	gs.us-east1,ncbi.public,s3.us-east-1	SRX2508312	Illumina MiSeq	PAIRED	RANDOM PCR	GENOMIC	Pasteurella multocida	ILLUMINA	2017-01-25T00:00:00Z	2017-01-20T10:00:00Z	1	BTYP_9840	SRP097387	BTYP_9840	Microbe\, viral or environmental	2012-12-13	USA	North America	USA: Missouri	Meleagris gallopavo	9840						Cell Culture
SRR5192620	WGS	429	561226619	PRJNA362333	SAMN06239917	356886400	USDA-NVSL	public	fastq,run.zq,sra	gs,ncbi,s3	gs.us-east1,ncbi.public,s3.us-east-1	SRX2508313	Illumina MiSeq	PAIRED	RANDOM PCR	GENOMIC	Pasteurella multocida	ILLUMINA	2017-01-25T00:00:00Z	2017-01-20T10:01:00Z	1	BTYP_9833	SRP097387	BTYP_9833	Microbe\, viral or environmental	2012-12-06	USA	North America	USA: California	Gallus gallus domesticus	9833						Cell Culture
SRR5192621	WGS	438	550814731	PRJNA362333	SAMN06239916	357683800	USDA-NVSL	public	fastq,run.zq,sra	gs,ncbi,s3	gs.us-east1,ncbi.public,s3.us-east-1	SRX2508314	Illumina MiSeq	PAIRED	RANDOM PCR	GENOMIC	Pasteurella multocida	ILLUMINA	2017-01-25T00:00:00Z	2017-01-20T10:01:00Z	1	BTYP_9832	SRP097387	BTYP_9832	Microbe\, viral or environmental	2012-12-06	USA	North America	USA: Indiana	Gallus gallus domesticus	9832						Cell Culture
SRR5192622	WGS	455	293047925	PRJNA362333	SAMN06239915	171652976	USDA-NVSL	public	fastq,run.zq,sra	gs,ncbi,s3	gs.us-east1,ncbi.public,s3.us-east-1	SRX2508315	Illumina MiSeq	PAIRED	RANDOM PCR	GENOMIC	Pasteurella multocida	ILLUMINA	2017-01-25T00:00:00Z	2017-01-20T10:00:00Z	1	BTYP_9827	SRP097387	BTYP_9827	Microbe\, viral or environmental	2012-11-16	USA	North America	USA: Minnesota	Meleagris gallopavo	9827						Cell Culture
SRR5192623	WGS	459	308015768	PRJNA362333	SAMN06239914	177415875	USDA-NVSL	public	fastq,run.zq,sra	gs,ncbi,s3	gs.us-east1,ncbi.public,s3.us-east-1	SRX2508316	Illumina MiSeq	PAIRED	RANDOM PCR	GENOMIC	Pasteurella multocida	ILLUMINA	2017-01-25T00:00:00Z	2017-01-20T10:00:00Z	1	BTYP_9821	SRP097387	BTYP_9821	Microbe\, viral or environmental	2012-11-01	USA	North America	USA: New York	Odocoileus virginianus	9821						Cell Culture
SRR5192624	WGS	456	436842839	PRJNA362333	SAMN06239913	281430365	USDA-NVSL	public	fastq,run.zq,sra	gs,ncbi,s3	gs.us-east1,ncbi.public,s3.us-east-1	SRX2508317	Illumina MiSeq	PAIRED	RANDOM PCR	GENOMIC	Pasteurella multocida	ILLUMINA	2017-01-25T00:00:00Z	2017-01-20T10:02:00Z	1	BTYP_9818	SRP097387	BTYP_9818	Microbe\, viral or environmental	2012-10-18	USA	North America	USA: Iowa	Meleagris gallopavo	9818						Cell Culture
SRR5192627	WGS	456	446509907	PRJNA362333	SAMN06239910	309415082	USDA-NVSL	public	fastq,run.zq,sra	gs,ncbi,s3	gs.us-east1,ncbi.public,s3.us-east-1	SRX2508320	Illumina MiSeq	PAIRED	RANDOM PCR	GENOMIC	Pasteurella multocida	ILLUMINA	2017-01-25T00:00:00Z	2017-01-20T10:01:00Z	1	BTYP_9803	SRP097387	BTYP_9803	Microbe\, viral or environmental	2012-09-12	USA	North America	USA: Indiana	Meleagris gallopavo	9803						Cell Culture
SRR5192628	WGS	443	554206148	PRJNA362333	SAMN06239909	357924461	USDA-NVSL	public	fastq,run.zq,sra	gs,ncbi,s3	gs.us-east1,ncbi.public,s3.us-east-1	SRX2508321	Illumina MiSeq	PAIRED	RANDOM PCR	GENOMIC	Pasteurella multocida	ILLUMINA	2017-01-25T00:00:00Z	2017-01-20T10:01:00Z	1	BTYP_9778	SRP097387	BTYP_9778	Microbe\, viral or environmental	2012-08-28	USA	North America	USA: Pennsylvania	Gallus gallus domesticus	9778						Cell Culture
SRR5192629	WGS	463	228448749	PRJNA362333	SAMN06239908	161957967	USDA-NVSL	public	fastq,run.zq,sra	gs,ncbi,s3	gs.us-east1,ncbi.public,s3.us-east-1	SRX2508322	Illumina MiSeq	PAIRED	RANDOM PCR	GENOMIC	Pasteurella multocida	ILLUMINA	2017-01-25T00:00:00Z	2017-01-20T10:01:00Z	1	BTYP_9731	SRP097387	BTYP_9731	Microbe\, viral or environmental	2012-04-30	USA	North America	USA: Virginia	Gallus gallus domesticus	9731						Cell Culture
SRR5192630	WGS	442	374826109	PRJNA362333	SAMN06239907	234448795	USDA-NVSL	public	fastq,run.zq,sra	gs,ncbi,s3	gs.us-east1,ncbi.public,s3.us-east-1	SRX2508323	Illumina MiSeq	PAIRED	RANDOM PCR	GENOMIC	Pasteurella multocida	ILLUMINA	2017-01-25T00:00:00Z	2017-01-20T10:01:00Z	1	BTYP_9721	SRP097387	BTYP_9721	Microbe\, viral or environmental	2012-04-26	USA	North America	USA: Georgia	Gallus gallus domesticus	9721						Cell Culture
SRR5192631	WGS	449	358895243	PRJNA362333	SAMN06239906	210828731	USDA-NVSL	public	fastq,run.zq,sra	gs,ncbi,s3	gs.us-east1,ncbi.public,s3.us-east-1	SRX2508324	Illumina MiSeq	PAIRED	RANDOM PCR	GENOMIC	Pasteurella multocida	ILLUMINA	2017-01-25T00:00:00Z	2017-01-20T10:01:00Z	1	BTYP_9720	SRP097387	BTYP_9720	Microbe\, viral or environmental	2012-04-26	USA	North America	USA: Georgia	Gallus gallus domesticus	9720						Cell Culture
SRR5192632	WGS	423	350513488	PRJNA362333	SAMN06239905	205051212	USDA-NVSL	public	fastq,run.zq,sra	gs,ncbi,s3	gs.us-east1,ncbi.public,s3.us-east-1	SRX2508325	Illumina MiSeq	PAIRED	RANDOM PCR	GENOMIC	Pasteurella multocida	ILLUMINA	2017-01-25T00:00:00Z	2017-01-20T10:01:00Z	1	BTYP_9719	SRP097387	BTYP_9719	Microbe\, viral or environmental	2012-04-26	USA	North America	USA: Georgia	Gallus gallus domesticus	9719						Cell Culture
SRR5192633	WGS	446	355118232	PRJNA362333	SAMN06239904	217335695	USDA-NVSL	public	fastq,run.zq,sra	gs,ncbi,s3	gs.us-east1,ncbi.public,s3.us-east-1	SRX2508326	Illumina MiSeq	PAIRED	RANDOM PCR	GENOMIC	Pasteurella multocida	ILLUMINA	2017-01-25T00:00:00Z	2017-01-20T10:02:00Z	1	BTYP_9718	SRP097387	BTYP_9718	Microbe\, viral or environmental	2012-04-26	USA	North America	USA: Georgia	Gallus gallus domesticus	9718						Cell Culture
SRR5192634	WGS	485	110622802	PRJNA362333	SAMN06239903	59769492	USDA-NVSL	public	fastq,run.zq,sra	gs,ncbi,s3	gs.us-east1,ncbi.public,s3.us-east-1	SRX2508327	Illumina MiSeq	PAIRED	RANDOM PCR	GENOMIC	Pasteurella multocida	ILLUMINA	2017-01-25T00:00:00Z	2017-01-20T10:01:00Z	1	BTYP_9717	SRP097387	BTYP_9717	Microbe\, viral or environmental	2012-04-26	USA	North America	USA: Georgia	Gallus gallus domesticus	9717						Cell Culture
SRR5192635	WGS	457	318946931	PRJNA362333	SAMN06239902	181032162	USDA-NVSL	public	fastq,run.zq,sra	gs,ncbi,s3	gs.us-east1,ncbi.public,s3.us-east-1	SRX2508328	Illumina MiSeq	PAIRED	RANDOM PCR	GENOMIC	Pasteurella multocida	ILLUMINA	2017-01-25T00:00:00Z	2017-01-20T10:01:00Z	1	BTYP_9714	SRP097387	BTYP_9714	Microbe\, viral or environmental	2012-04-26	USA	North America	USA: Georgia	Gallus gallus domesticus	9714						Cell Culture
SRR5192636	WGS	456	336871591	PRJNA362333	SAMN06239901	193594566	USDA-NVSL	public	fastq,run.zq,sra	gs,ncbi,s3	gs.us-east1,ncbi.public,s3.us-east-1	SRX2508329	Illumina MiSeq	PAIRED	RANDOM PCR	GENOMIC	Pasteurella multocida	ILLUMINA	2017-01-25T00:00:00Z	2017-01-20T10:01:00Z	1	BTYP_9711	SRP097387	BTYP_9711	Microbe\, viral or environmental	2012-04-26	USA	North America	USA: Georgia	Gallus gallus domesticus	9711						Cell Culture
SRR5192637	WGS	461	548653973	PRJNA362333	SAMN06239900	355290793	USDA-NVSL	public	fastq,run.zq,sra	gs,ncbi,s3	gs.us-east1,ncbi.public,s3.us-east-1	SRX2508330	Illumina MiSeq	PAIRED	RANDOM PCR	GENOMIC	Pasteurella multocida	ILLUMINA	2017-01-25T00:00:00Z	2017-01-20T10:02:00Z	1	BTYP_9678	SRP097387	BTYP_9678	Microbe\, viral or environmental	2012-02-17	USA	North America	USA: Texas	Gallus gallus domesticus	9678						Cell Culture
SRR5192638	WGS	452	338170894	PRJNA362333	SAMN06239899	193011146	USDA-NVSL	public	fastq,run.zq,sra	gs,ncbi,s3	gs.us-east1,ncbi.public,s3.us-east-1	SRX2508331	Illumina MiSeq	PAIRED	RANDOM PCR	GENOMIC	Pasteurella multocida	ILLUMINA	2017-01-25T00:00:00Z	2017-01-20T10:02:00Z	1	BTYP_9675	SRP097387	BTYP_9675	Microbe\, viral or environmental	2012-02-14	USA	North America	USA: California	Gallus gallus domesticus	9675						Cell Culture
SRR5192639	WGS	445	355370607	PRJNA362333	SAMN06239898	200860978	USDA-NVSL	public	fastq,run.zq,sra	gs,ncbi,s3	gs.us-east1,ncbi.public,s3.us-east-1	SRX2508332	Illumina MiSeq	PAIRED	RANDOM PCR	GENOMIC	Pasteurella multocida	ILLUMINA	2017-01-25T00:00:00Z	2017-01-20T10:02:00Z	1	BTYP_9674	SRP097387	BTYP_9674	Microbe\, viral or environmental	2012-02-09	USA	North America	USA: Minnesota	Meleagris gallopavo	9674						Cell Culture
SRR5192640	WGS	482	176079607	PRJNA362333	SAMN06239897	97482291	USDA-NVSL	public	fastq,run.zq,sra	gs,ncbi,s3	gs.us-east1,ncbi.public,s3.us-east-1	SRX2508333	Illumina MiSeq	PAIRED	RANDOM PCR	GENOMIC	Pasteurella multocida	ILLUMINA	2017-01-25T00:00:00Z	2017-01-20T10:01:00Z	1	BTYP_9673	SRP097387	BTYP_9673	Microbe\, viral or environmental	2012-02-09	USA	North America	USA: Minnesota	Meleagris gallopavo	9673						Cell Culture
SRR5192641	WGS	445	360236664	PRJNA362333	SAMN06239896	223588440	USDA-NVSL	public	fastq,run.zq,sra	gs,ncbi,s3	gs.us-east1,ncbi.public,s3.us-east-1	SRX2508334	Illumina MiSeq	PAIRED	RANDOM PCR	GENOMIC	Pasteurella multocida	ILLUMINA	2017-01-25T00:00:00Z	2017-01-20T10:02:00Z	1	BTYP_9672	SRP097387	BTYP_9672	Microbe\, viral or environmental	2012-02-09	USA	North America	USA: Minnesota	Meleagris gallopavo	9672						Cell Culture
SRR5192642	WGS	442	429061369	PRJNA362333	SAMN06239895	291132922	USDA-NVSL	public	fastq,run.zq,sra	gs,ncbi,s3	gs.us-east1,ncbi.public,s3.us-east-1	SRX2508335	Illumina MiSeq	PAIRED	RANDOM PCR	GENOMIC	Pasteurella multocida	ILLUMINA	2017-01-25T00:00:00Z	2017-01-20T10:02:00Z	1	BTYP_9670	SRP097387	BTYP_9670	Microbe\, viral or environmental	2012-02-08	USA	North America	USA: California	Meleagris gallopavo	9670						Cell Culture
SRR5192643	WGS	440	504032838	PRJNA362333	SAMN06239894	316591105	USDA-NVSL	public	fastq,run.zq,sra	gs,ncbi,s3	gs.us-east1,ncbi.public,s3.us-east-1	SRX2508336	Illumina MiSeq	PAIRED	RANDOM PCR	GENOMIC	Pasteurella multocida	ILLUMINA	2017-01-25T00:00:00Z	2017-01-20T10:02:00Z	1	BTYP_9632	SRP097387	BTYP_9632	Microbe\, viral or environmental	2011-10-28	USA	North America	USA: Mississippi	Gallus gallus domesticus	9632						Cell Culture
SRR5192644	WGS	440	514370886	PRJNA362333	SAMN06239893	316852193	USDA-NVSL	public	fastq,run.zq,sra	gs,ncbi,s3	gs.us-east1,ncbi.public,s3.us-east-1	SRX2508337	Illumina MiSeq	PAIRED	RANDOM PCR	GENOMIC	Pasteurella multocida	ILLUMINA	2017-01-25T00:00:00Z	2017-01-20T10:02:00Z	1	BTYP_9621	SRP097387	BTYP_9621	Microbe\, viral or environmental	2011-09-26	USA	North America	USA: Minnesota	Meleagris gallopavo	9621						Cell Culture
SRR5192645	WGS	444	592905204	PRJNA362333	SAMN06239892	361737525	USDA-NVSL	public	fastq,run.zq,sra	gs,ncbi,s3	gs.us-east1,ncbi.public,s3.us-east-1	SRX2508338	Illumina MiSeq	PAIRED	RANDOM PCR	GENOMIC	Pasteurella multocida	ILLUMINA	2017-01-25T00:00:00Z	2017-01-20T10:03:00Z	1	BTYP_9613	SRP097387	BTYP_9613	Microbe\, viral or environmental	2011-09-14	USA	North America	USA: Mississippi	Gallus gallus domesticus	9613						Cell Culture
SRR5192646	WGS	447	411207888	PRJNA362333	SAMN06239891	265319507	USDA-NVSL	public	fastq,run.zq,sra	gs,ncbi,s3	gs.us-east1,ncbi.public,s3.us-east-1	SRX2508339	Illumina MiSeq	PAIRED	RANDOM PCR	GENOMIC	Pasteurella multocida	ILLUMINA	2017-01-25T00:00:00Z	2017-01-20T10:02:00Z	1	BTYP_9612	SRP097387	BTYP_9612	Microbe\, viral or environmental	2011-09-14	USA	North America	USA: Mississippi	Gallus gallus domesticus	9612						Cell Culture
SRR5192647	WGS	437	856943113	PRJNA362333	SAMN06239890	510446317	USDA-NVSL	public	fastq,run.zq,sra	gs,ncbi,s3	gs.us-east1,ncbi.public,s3.us-east-1	SRX2508340	Illumina MiSeq	PAIRED	RANDOM PCR	GENOMIC	Pasteurella multocida	ILLUMINA	2017-01-25T00:00:00Z	2017-01-20T10:03:00Z	1	BTYP_9605	SRP097387	BTYP_9605	Microbe\, viral or environmental	2011-08-19	USA	North America	USA: Indiana	Meleagris gallopavo	9605						Cell Culture
SRR5192648	WGS	448	470715028	PRJNA362333	SAMN06239889	295238546	USDA-NVSL	public	fastq,run.zq,sra	gs,ncbi,s3	gs.us-east1,ncbi.public,s3.us-east-1	SRX2508341	Illumina MiSeq	PAIRED	RANDOM PCR	GENOMIC	Pasteurella multocida	ILLUMINA	2017-01-25T00:00:00Z	2017-01-20T10:02:00Z	1	BTYP_9603	SRP097387	BTYP_9603	Microbe\, viral or environmental	2011-08-19	USA	North America	USA: Indiana	Meleagris gallopavo	9603						Cell Culture
SRR5192649	WGS	444	548363735	PRJNA362333	SAMN06239888	335304391	USDA-NVSL	public	fastq,run.zq,sra	gs,ncbi,s3	gs.us-east1,ncbi.public,s3.us-east-1	SRX2508342	Illumina MiSeq	PAIRED	RANDOM PCR	GENOMIC	Pasteurella multocida	ILLUMINA	2017-01-25T00:00:00Z	2017-01-20T10:03:00Z	1	BTYP_9599	SRP097387	BTYP_9599	Microbe\, viral or environmental	2011-08-16	USA	North America	USA: Arkansas	Gallus gallus domesticus	9599						Cell Culture
SRR5192650	WGS	444	537415793	PRJNA362333	SAMN06239887	341262357	USDA-NVSL	public	fastq,run.zq,sra	gs,ncbi,s3	gs.us-east1,ncbi.public,s3.us-east-1	SRX2508343	Illumina MiSeq	PAIRED	RANDOM PCR	GENOMIC	Pasteurella multocida	ILLUMINA	2017-01-25T00:00:00Z	2017-01-20T10:02:00Z	1	BTYP_9578	SRP097387	BTYP_9578	Microbe\, viral or environmental	2011-06-15	USA	North America	USA: Illinois	Meleagris gallopavo	9578						Cell Culture
SRR5192651	WGS	443	527588984	PRJNA362333	SAMN06239886	347807081	USDA-NVSL	public	fastq,run.zq,sra	gs,ncbi,s3	gs.us-east1,ncbi.public,s3.us-east-1	SRX2508344	Illumina MiSeq	PAIRED	RANDOM PCR	GENOMIC	Pasteurella multocida	ILLUMINA	2017-01-25T00:00:00Z	2017-01-20T10:03:00Z	1	BTYP_9577	SRP097387	BTYP_9577	Microbe\, viral or environmental	2011-06-13	USA	North America	USA: Virginia	Meleagris gallopavo	9577						Cell Culture
SRR5192652	WGS	446	707648049	PRJNA362333	SAMN06239885	461566022	USDA-NVSL	public	fastq,run.zq,sra	gs,ncbi,s3	gs.us-east1,ncbi.public,s3.us-east-1	SRX2508345	Illumina MiSeq	PAIRED	RANDOM PCR	GENOMIC	Pasteurella multocida	ILLUMINA	2017-01-25T00:00:00Z	2017-01-20T10:04:00Z	1	BTYP_9574	SRP097387	BTYP_9574	Microbe\, viral or environmental	2011-06-08	USA	North America	USA: Ohio	Meleagris gallopavo	9574						Cell Culture
SRR5192653	WGS	447	634356809	PRJNA362333	SAMN06239884	411750786	USDA-NVSL	public	fastq,run.zq,sra	gs,ncbi,s3	gs.us-east1,ncbi.public,s3.us-east-1	SRX2508346	Illumina MiSeq	PAIRED	RANDOM PCR	GENOMIC	Pasteurella multocida	ILLUMINA	2017-01-25T00:00:00Z	2017-01-20T10:03:00Z	1	BTYP_9523	SRP097387	BTYP_9523	Microbe\, viral or environmental	2011-03-14	USA	North America	USA: Ohio	Meleagris gallopavo	9523						Cell Culture
SRR5192654	WGS	450	611656166	PRJNA362333	SAMN06239883	396321449	USDA-NVSL	public	fastq,run.zq,sra	gs,ncbi,s3	gs.us-east1,ncbi.public,s3.us-east-1	SRX2508347	Illumina MiSeq	PAIRED	RANDOM PCR	GENOMIC	Pasteurella multocida	ILLUMINA	2017-01-25T00:00:00Z	2017-01-20T10:03:00Z	1	BTYP_9491	SRP097387	BTYP_9491	Microbe\, viral or environmental	2011-01-10	USA	North America	USA: Virginia	Gallus gallus domesticus	9491						Cell Culture
SRR5192655	WGS	459	577893137	PRJNA362333	SAMN06239882	381676657	USDA-NVSL	public	fastq,run.zq,sra	gs,ncbi,s3	gs.us-east1,ncbi.public,s3.us-east-1	SRX2508348	Illumina MiSeq	PAIRED	RANDOM PCR	GENOMIC	Pasteurella multocida	ILLUMINA	2017-01-25T00:00:00Z	2017-01-20T10:03:00Z	1	BTYP_9488	SRP097387	BTYP_9488	Microbe\, viral or environmental	2011-01-10	USA	North America	USA: Virginia	Gallus gallus domesticus	9488						Cell Culture
SRR5192656	WGS	441	671644668	PRJNA362333	SAMN06239881	450185776	USDA-NVSL	public	fastq,run.zq,sra	gs,ncbi,s3	gs.us-east1,ncbi.public,s3.us-east-1	SRX2508349	Illumina MiSeq	PAIRED	RANDOM PCR	GENOMIC	Pasteurella multocida	ILLUMINA	2017-01-25T00:00:00Z	2017-01-20T10:03:00Z	1	BTYP_9486	SRP097387	BTYP_9486	Microbe\, viral or environmental	2011-01-04	USA	North America	USA: Missouri	Meleagris gallopavo	9486						Cell Culture
SRR5192657	WGS	452	511784796	PRJNA362333	SAMN06239880	330294352	USDA-NVSL	public	fastq,run.zq,sra	gs,ncbi,s3	gs.us-east1,ncbi.public,s3.us-east-1	SRX2508350	Illumina MiSeq	PAIRED	RANDOM PCR	GENOMIC	Pasteurella multocida	ILLUMINA	2017-01-25T00:00:00Z	2017-01-20T10:02:00Z	1	BTYP_9464	SRP097387	BTYP_9464	Microbe\, viral or environmental	2010-11-23	USA	North America	USA: Minnesota	Meleagris gallopavo	9464						Cell Culture
SRR5192658	WGS	448	594609105	PRJNA362333	SAMN06239879	387463024	USDA-NVSL	public	fastq,run.zq,sra	gs,ncbi,s3	gs.us-east1,ncbi.public,s3.us-east-1	SRX2508351	Illumina MiSeq	PAIRED	RANDOM PCR	GENOMIC	Pasteurella multocida	ILLUMINA	2017-01-25T00:00:00Z	2017-01-20T10:03:00Z	1	BTYP_9460	SRP097387	BTYP_9460	Microbe\, viral or environmental	2010-11-12	USA	North America	USA: North Carolina	Meleagris gallopavo	9460						Cell Culture
SRR5192662	WGS	456	652526945	PRJNA362333	SAMN06239875	434340766	USDA-NVSL	public	fastq,run.zq,sra	gs,ncbi,s3	gs.us-east1,ncbi.public,s3.us-east-1	SRX2508355	Illumina MiSeq	PAIRED	RANDOM PCR	GENOMIC	Pasteurella multocida	ILLUMINA	2017-01-25T00:00:00Z	2017-01-20T10:03:00Z	1	BTYP_9367	SRP097387	BTYP_9367	Microbe\, viral or environmental	2010-08-12	USA	North America	USA: Alabama	Gallus gallus domesticus	9367						Cell Culture
SRR5192663	WGS	445	693639109	PRJNA362333	SAMN06239874	434083338	USDA-NVSL	public	fastq,run.zq,sra	gs,ncbi,s3	gs.us-east1,ncbi.public,s3.us-east-1	SRX2508356	Illumina MiSeq	PAIRED	RANDOM PCR	GENOMIC	Pasteurella multocida	ILLUMINA	2017-01-25T00:00:00Z	2017-01-20T10:03:00Z	1	BTYP_9242	SRP097387	BTYP_9242	Microbe\, viral or environmental	2010-02-04	USA	North America	USA: Minnesota	Meleagris gallopavo	9242						Cell Culture
SRR5192665	WGS	452	636417602	PRJNA362333	SAMN06239872	402037266	USDA-NVSL	public	fastq,run.zq,sra	gs,ncbi,s3	gs.us-east1,ncbi.public,s3.us-east-1	SRX2508358	Illumina MiSeq	PAIRED	RANDOM PCR	GENOMIC	Pasteurella multocida	ILLUMINA	2017-01-25T00:00:00Z	2017-01-20T10:03:00Z	1	BTYP_9224	SRP097387	BTYP_9224	Microbe\, viral or environmental	2009-12-18	USA	North America	USA: Mississippi	Gallus gallus domesticus	9224						Cell Culture
SRR5192666	WGS	452	528071526	PRJNA362333	SAMN06239871	344673854	USDA-NVSL	public	fastq,run.zq,sra	gs,ncbi,s3	gs.us-east1,ncbi.public,s3.us-east-1	SRX2508359	Illumina MiSeq	PAIRED	RANDOM PCR	GENOMIC	Pasteurella multocida	ILLUMINA	2017-01-25T00:00:00Z	2017-01-20T10:03:00Z	1	BTYP_9198	SRP097387	BTYP_9198	Microbe\, viral or environmental	2009-10-13	USA	North America	USA: Virginia	Meleagris gallopavo	9198						Cell Culture
SRR5192667	WGS	451	608078277	PRJNA362333	SAMN06239870	378808902	USDA-NVSL	public	fastq,run.zq,sra	gs,ncbi,s3	gs.us-east1,ncbi.public,s3.us-east-1	SRX2508360	Illumina MiSeq	PAIRED	RANDOM PCR	GENOMIC	Pasteurella multocida	ILLUMINA	2017-01-25T00:00:00Z	2017-01-20T10:03:00Z	1	BTYP_9193	SRP097387	BTYP_9193	Microbe\, viral or environmental	2009-09-30	USA	North America	USA: Indiana	Meleagris gallopavo	9193						Cell Culture
SRR5192668	WGS	473	169769124	PRJNA362333	SAMN06239869	115028537	USDA-NVSL	public	fastq,run.zq,sra	gs,ncbi,s3	gs.us-east1,ncbi.public,s3.us-east-1	SRX2508361	Illumina MiSeq	PAIRED	RANDOM PCR	GENOMIC	Pasteurella multocida	ILLUMINA	2017-01-25T00:00:00Z	2017-01-20T10:02:00Z	1	BTYP_9185	SRP097387	BTYP_9185	Microbe\, viral or environmental	2009-09-21	USA	North America	USA: Virginia	Gallus gallus domesticus	9185						Cell Culture
SRR5192669	WGS	452	681845711	PRJNA362333	SAMN06239868	458567068	USDA-NVSL	public	fastq,run.zq,sra	gs,ncbi,s3	gs.us-east1,ncbi.public,s3.us-east-1	SRX2508362	Illumina MiSeq	PAIRED	RANDOM PCR	GENOMIC	Pasteurella multocida	ILLUMINA	2017-01-25T00:00:00Z	2017-01-20T10:03:00Z	1	BTYP_9102	SRP097387	BTYP_9102	Microbe\, viral or environmental	2009-05-07	USA	North America	USA: Mississippi	Gallus gallus domesticus	9102						Cell Culture
SRR5192670	WGS	450	601963707	PRJNA362333	SAMN06239867	398829024	USDA-NVSL	public	fastq,run.zq,sra	gs,ncbi,s3	gs.us-east1,ncbi.public,s3.us-east-1	SRX2508363	Illumina MiSeq	PAIRED	RANDOM PCR	GENOMIC	Pasteurella multocida	ILLUMINA	2017-01-25T00:00:00Z	2017-01-20T10:03:00Z	1	BTYP_9086	SRP097387	BTYP_9086	Microbe\, viral or environmental	2009-04-09	USA	North America	USA: Ohio	Meleagris gallopavo	9086						Cell Culture
SRR5192671	WGS	449	603073408	PRJNA362333	SAMN06239866	411973189	USDA-NVSL	public	fastq,run.zq,sra	gs,ncbi,s3	gs.us-east1,ncbi.public,s3.us-east-1	SRX2508364	Illumina MiSeq	PAIRED	RANDOM PCR	GENOMIC	Pasteurella multocida	ILLUMINA	2017-01-25T00:00:00Z	2017-01-20T10:03:00Z	1	BTYP_9076	SRP097387	BTYP_9076	Microbe\, viral or environmental	2009-03-13	USA	North America	USA: California	Meleagris gallopavo	9076						Cell Culture
SRR5192672	WGS	454	687190765	PRJNA362333	SAMN06239865	457098590	USDA-NVSL	public	fastq,run.zq,sra	gs,ncbi,s3	gs.us-east1,ncbi.public,s3.us-east-1	SRX2508365	Illumina MiSeq	PAIRED	RANDOM PCR	GENOMIC	Pasteurella multocida	ILLUMINA	2017-01-25T00:00:00Z	2017-01-20T10:04:00Z	1	BTYP_9063	SRP097387	BTYP_9063	Microbe\, viral or environmental	2009-02-18	USA	North America	USA: Wisconsin	Meleagris gallopavo	9063						Cell Culture
SRR5192673	WGS	450	653957274	PRJNA362333	SAMN06239864	415153619	USDA-NVSL	public	fastq,run.zq,sra	gs,ncbi,s3	gs.us-east1,ncbi.public,s3.us-east-1	SRX2508366	Illumina MiSeq	PAIRED	RANDOM PCR	GENOMIC	Pasteurella multocida	ILLUMINA	2017-01-25T00:00:00Z	2017-01-20T10:04:00Z	1	BTYP_8963	SRP097387	BTYP_8963	Microbe\, viral or environmental	2008-08-06	USA	North America	USA: California	Meleagris gallopavo	8963						Cell Culture
SRR5192674	WGS	454	334298752	PRJNA362333	SAMN06239863	192498206	USDA-NVSL	public	fastq,run.zq,sra	gs,ncbi,s3	gs.us-east1,ncbi.public,s3.us-east-1	SRX2508367	Illumina MiSeq	PAIRED	RANDOM PCR	GENOMIC	Pasteurella multocida	ILLUMINA	2017-01-25T00:00:00Z	2017-01-20T10:03:00Z	1	BTYP_7	SRP097387	BTYP_7	Microbe\, viral or environmental	2014-10-22	USA	North America	USA: Minnesota	Meleagris gallopavo	7						Cell Culture
SRR5192675	WGS	429	254818265	PRJNA362333	SAMN06239862	179193039	USDA-NVSL	public	fastq,run.zq,sra	gs,ncbi,s3	gs.us-east1,ncbi.public,s3.us-east-1	SRX2508368	Illumina MiSeq	PAIRED	RANDOM PCR	GENOMIC	Pasteurella multocida	ILLUMINA	2017-01-25T00:00:00Z	2017-01-20T10:03:00Z	1	BTYP_6846	SRP097387	BTYP_6846	Microbe\, viral or environmental	2002-05-21	USA	North America	USA: Texas	Meleagris gallopavo	6846						Cell Culture
SRR5192677	WGS	435	218730655	PRJNA362333	SAMN06239860	154529892	USDA-NVSL	public	run.zq,sra,fastq	gs,ncbi,s3	gs.us-east1,ncbi.public,s3.us-east-1	SRX2508370	Illumina MiSeq	PAIRED	RANDOM PCR	GENOMIC	Pasteurella multocida	ILLUMINA	2017-01-25T00:00:00Z	2017-01-20T10:03:00Z	1	BTYP_6757	SRP097387	BTYP_6757	Microbe\, viral or environmental	2002-03-05	USA	North America	USA: Missouri	Meleagris gallopavo	6757						Cell Culture
SRR5192678	WGS	440	191956962	PRJNA362333	SAMN06239859	135864083	USDA-NVSL	public	fastq,run.zq,sra	gs,ncbi,s3	gs.us-east1,ncbi.public,s3.us-east-1	SRX2508371	Illumina MiSeq	PAIRED	RANDOM PCR	GENOMIC	Pasteurella multocida	ILLUMINA	2017-01-25T00:00:00Z	2017-01-20T10:03:00Z	1	BTYP_6756	SRP097387	BTYP_6756	Microbe\, viral or environmental	2002-03-05	USA	North America	USA: Missouri	Meleagris gallopavo	6756						Cell Culture
SRR5192679	WGS	461	195707207	PRJNA362333	SAMN06239858	139180256	USDA-NVSL	public	fastq,run.zq,sra	gs,ncbi,s3	gs.us-east1,ncbi.public,s3.us-east-1	SRX2508372	Illumina MiSeq	PAIRED	RANDOM PCR	GENOMIC	Pasteurella multocida	ILLUMINA	2017-01-25T00:00:00Z	2017-01-20T10:03:00Z	1	BTYP_6630	SRP097387	BTYP_6630	Microbe\, viral or environmental	2001-11-13	USA	North America	USA: Missouri	Meleagris gallopavo	6630						Cell Culture
SRR5192680	WGS	451	316165354	PRJNA362333	SAMN06239857	221448311	USDA-NVSL	public	fastq,run.zq,sra	gs,ncbi,s3	gs.us-east1,ncbi.public,s3.us-east-1	SRX2508373	Illumina MiSeq	PAIRED	RANDOM PCR	GENOMIC	Pasteurella multocida	ILLUMINA	2017-01-25T00:00:00Z	2017-01-20T10:03:00Z	1	BTYP_6514	SRP097387	BTYP_6514	Microbe\, viral or environmental	2001-08-10	USA	North America	USA: Missouri	Meleagris gallopavo	6514						Cell Culture
SRR5192681	WGS	440	274415441	PRJNA362333	SAMN06239856	191271464	USDA-NVSL	public	fastq,run.zq,sra	gs,ncbi,s3	gs.us-east1,ncbi.public,s3.us-east-1	SRX2508374	Illumina MiSeq	PAIRED	RANDOM PCR	GENOMIC	Pasteurella multocida	ILLUMINA	2017-01-25T00:00:00Z	2017-01-20T10:03:00Z	1	BTYP_6114	SRP097387	BTYP_6114	Microbe\, viral or environmental	2000-07-14	USA	North America	USA: California	Meleagris gallopavo	6114						Cell Culture
SRR5192682	WGS	425	318690859	PRJNA362333	SAMN06239855	220228865	USDA-NVSL	public	fastq,run.zq,sra	gs,ncbi,s3	gs.us-east1,ncbi.public,s3.us-east-1	SRX2508375	Illumina MiSeq	PAIRED	RANDOM PCR	GENOMIC	Pasteurella multocida	ILLUMINA	2017-01-25T00:00:00Z	2017-01-20T10:03:00Z	1	BTYP_6110	SRP097387	BTYP_6110	Microbe\, viral or environmental	2000-07-14	USA	North America	USA: California	Meleagris gallopavo	6110						Cell Culture
SRR5192683	WGS	436	320896873	PRJNA362333	SAMN06239854	223331921	USDA-NVSL	public	fastq,run.zq,sra	gs,ncbi,s3	gs.us-east1,ncbi.public,s3.us-east-1	SRX2508376	Illumina MiSeq	PAIRED	RANDOM PCR	GENOMIC	Pasteurella multocida	ILLUMINA	2017-01-25T00:00:00Z	2017-01-20T10:03:00Z	1	BTYP_6099	SRP097387	BTYP_6099	Microbe\, viral or environmental	2000-07-10	USA	North America	USA: Arkansas	Meleagris gallopavo	6099						Cell Culture
SRR5192684	WGS	425	272170321	PRJNA362333	SAMN06239853	191730338	USDA-NVSL	public	fastq,run.zq,sra	gs,ncbi,s3	gs.us-east1,ncbi.public,s3.us-east-1	SRX2508377	Illumina MiSeq	PAIRED	RANDOM PCR	GENOMIC	Pasteurella multocida	ILLUMINA	2017-01-25T00:00:00Z	2017-01-20T10:03:00Z	1	BTYP_6055	SRP097387	BTYP_6055	Microbe\, viral or environmental	2000-06-01	USA	North America	USA: Alabama	Oryctolagus cuniculus	6055						Cell Culture
SRR5192685	WGS	435	255175498	PRJNA362333	SAMN06239852	175952072	USDA-NVSL	public	fastq,run.zq,sra	gs,ncbi,s3	gs.us-east1,ncbi.public,s3.us-east-1	SRX2508378	Illumina MiSeq	PAIRED	RANDOM PCR	GENOMIC	Pasteurella multocida	ILLUMINA	2017-01-25T00:00:00Z	2017-01-20T10:03:00Z	1	BTYP_6054	SRP097387	BTYP_6054	Microbe\, viral or environmental	2000-06-01	USA	North America	USA: Alabama	Gallus gallus domesticus	6054						Cell Culture
SRR5192686	WGS	441	311754859	PRJNA362333	SAMN06239851	214528901	USDA-NVSL	public	fastq,run.zq,sra	gs,ncbi,s3	gs.us-east1,ncbi.public,s3.us-east-1	SRX2508379	Illumina MiSeq	PAIRED	RANDOM PCR	GENOMIC	Pasteurella multocida	ILLUMINA	2017-01-25T00:00:00Z	2017-01-20T10:04:00Z	1	BTYP_6053	SRP097387	BTYP_6053	Microbe\, viral or environmental	2000-06-01	USA	North America	USA: Alabama	Gallus gallus domesticus	6053						Cell Culture
SRR5192687	WGS	445	232303134	PRJNA362333	SAMN06239850	162492578	USDA-NVSL	public	fastq,run.zq,sra	gs,ncbi,s3	gs.us-east1,ncbi.public,s3.us-east-1	SRX2508380	Illumina MiSeq	PAIRED	RANDOM PCR	GENOMIC	Pasteurella multocida	ILLUMINA	2017-01-25T00:00:00Z	2017-01-20T10:03:00Z	1	BTYP_6052	SRP097387	BTYP_6052	Microbe\, viral or environmental	2000-06-01	USA	North America	USA: Alabama	Gallus gallus domesticus	6052						Cell Culture
SRR5192688	WGS	456	348803143	PRJNA362333	SAMN06239849	212054762	USDA-NVSL	public	fastq,run.zq,sra	gs,ncbi,s3	gs.us-east1,ncbi.public,s3.us-east-1	SRX2508381	Illumina MiSeq	PAIRED	RANDOM PCR	GENOMIC	Pasteurella multocida	ILLUMINA	2017-01-25T00:00:00Z	2017-01-20T10:04:00Z	1	BTYP_6	SRP097387	BTYP_6	Microbe\, viral or environmental	2014-10-22	USA	North America	USA: Minnesota	Meleagris gallopavo	6						Cell Culture
SRR5192689	WGS	460	190622143	PRJNA362333	SAMN06239848	135891425	USDA-NVSL	public	fastq,run.zq,sra	gs,ncbi,s3	gs.us-east1,ncbi.public,s3.us-east-1	SRX2508382	Illumina MiSeq	PAIRED	RANDOM PCR	GENOMIC	Pasteurella multocida	ILLUMINA	2017-01-25T00:00:00Z	2017-01-20T10:03:00Z	1	BTYP_5864	SRP097387	BTYP_5864	Microbe\, viral or environmental	2000-02-04	USA	North America	USA: Kansas	Meleagris gallopavo	5864						Cell Culture
SRR5192690	WGS	450	224962396	PRJNA362333	SAMN06239847	159770441	USDA-NVSL	public	fastq,run.zq,sra	gs,ncbi,s3	gs.us-east1,ncbi.public,s3.us-east-1	SRX2508383	Illumina MiSeq	PAIRED	RANDOM PCR	GENOMIC	Pasteurella multocida	ILLUMINA	2017-01-25T00:00:00Z	2017-01-20T10:03:00Z	1	BTYP_5780	SRP097387	BTYP_5780	Microbe\, viral or environmental	1999-11-15	USA	North America	USA: California	Meleagris gallopavo	5780						Cell Culture
SRR5192691	WGS	439	221392571	PRJNA362333	SAMN06239846	155925804	USDA-NVSL	public	fastq,run.zq,sra	gs,ncbi,s3	gs.us-east1,ncbi.public,s3.us-east-1	SRX2508384	Illumina MiSeq	PAIRED	RANDOM PCR	GENOMIC	Pasteurella multocida	ILLUMINA	2017-01-25T00:00:00Z	2017-01-20T10:03:00Z	1	BTYP_5736	SRP097387	BTYP_5736	Microbe\, viral or environmental	1999-09-27	USA	North America	USA: Indiana	Meleagris gallopavo	5736						Cell Culture
SRR5192692	WGS	446	249983559	PRJNA362333	SAMN06239845	176119109	USDA-NVSL	public	fastq,run.zq,sra	gs,ncbi,s3	gs.us-east1,ncbi.public,s3.us-east-1	SRX2508385	Illumina MiSeq	PAIRED	RANDOM PCR	GENOMIC	Pasteurella multocida	ILLUMINA	2017-01-25T00:00:00Z	2017-01-20T10:03:00Z	1	BTYP_5618	SRP097387	BTYP_5618	Microbe\, viral or environmental	1999-06-28	USA	North America	USA: Texas	Gallus gallus domesticus	5618						Cell Culture
SRR5192693	WGS	445	236172339	PRJNA362333	SAMN06239844	169330017	USDA-NVSL	public	fastq,run.zq,sra	gs,ncbi,s3	gs.us-east1,ncbi.public,s3.us-east-1	SRX2508386	Illumina MiSeq	PAIRED	RANDOM PCR	GENOMIC	Pasteurella multocida	ILLUMINA	2017-01-25T00:00:00Z	2017-01-20T10:03:00Z	1	BTYP_5505	SRP097387	BTYP_5505	Microbe\, viral or environmental	1999-03-04	USA	North America	USA: Georgia	Gallus gallus domesticus	5505						Cell Culture
SRR5192694	WGS	458	296714017	PRJNA362333	SAMN06239843	181320090	USDA-NVSL	public	fastq,run.zq,sra	gs,ncbi,s3	gs.us-east1,ncbi.public,s3.us-east-1	SRX2508387	Illumina MiSeq	PAIRED	RANDOM PCR	GENOMIC	Pasteurella multocida	ILLUMINA	2017-01-25T00:00:00Z	2017-01-20T10:04:00Z	1	BTYP_5	SRP097387	BTYP_5	Microbe\, viral or environmental	2014-10-22	USA	North America	USA: Minnesota	Meleagris gallopavo	5						Cell Culture
SRR5192695	WGS	459	276678444	PRJNA362333	SAMN06239842	161521724	USDA-NVSL	public	fastq,run.zq,sra	gs,ncbi,s3	gs.us-east1,ncbi.public,s3.us-east-1	SRX2508388	Illumina MiSeq	PAIRED	RANDOM PCR	GENOMIC	Pasteurella multocida	ILLUMINA	2017-01-25T00:00:00Z	2017-01-20T10:03:00Z	1	BTYP_4	SRP097387	BTYP_4	Microbe\, viral or environmental	2014-10-22	USA	North America	USA: Minnesota	Meleagris gallopavo	4						Cell Culture
SRR5192696	WGS	453	309310974	PRJNA362333	SAMN06239841	184013877	USDA-NVSL	public	fastq,run.zq,sra	gs,ncbi,s3	gs.us-east1,ncbi.public,s3.us-east-1	SRX2508389	Illumina MiSeq	PAIRED	RANDOM PCR	GENOMIC	Pasteurella multocida	ILLUMINA	2017-01-25T00:00:00Z	2017-01-20T10:04:00Z	1	BTYP_3-3	SRP097387	BTYP_3-3	Microbe\, viral or environmental	2014-10-22	USA	North America	USA: Minnesota	Meleagris gallopavo	2025-03-04						Cell Culture
SRR5192697	WGS	451	429732114	PRJNA362333	SAMN06239840	243960833	USDA-NVSL	public	fastq,run.zq,sra	gs,ncbi,s3	gs.us-east1,ncbi.public,s3.us-east-1	SRX2508390	Illumina MiSeq	PAIRED	RANDOM PCR	GENOMIC	Pasteurella multocida	ILLUMINA	2017-01-25T00:00:00Z	2017-01-20T10:04:00Z	1	BTYP_3-2	SRP097387	BTYP_3-2	Microbe\, viral or environmental	2014-10-22	USA	North America	USA: Minnesota	Meleagris gallopavo	2025-03-02						Cell Culture
SRR5192698	WGS	460	347621781	PRJNA362333	SAMN06239839	204959808	USDA-NVSL	public	fastq,run.zq,sra	gs,ncbi,s3	gs.us-east1,ncbi.public,s3.us-east-1	SRX2508391	Illumina MiSeq	PAIRED	RANDOM PCR	GENOMIC	Pasteurella multocida	ILLUMINA	2017-01-25T00:00:00Z	2017-01-20T10:04:00Z	1	BTYP_3-1	SRP097387	BTYP_3-1	Microbe\, viral or environmental	2014-10-22	USA	North America	USA: Minnesota	Meleagris gallopavo	2025-03-01						Cell Culture
SRR5192699	WGS	445	188395765	PRJNA362333	SAMN06239838	132941062	USDA-NVSL	public	fastq,run.zq,sra	gs,ncbi,s3	gs.us-east1,ncbi.public,s3.us-east-1	SRX2508392	Illumina MiSeq	PAIRED	RANDOM PCR	GENOMIC	Pasteurella multocida	ILLUMINA	2017-01-25T00:00:00Z	2017-01-20T10:04:00Z	1	BTYP_10169	SRP097387	BTYP_10169	Microbe\, viral or environmental	2015-04-01	USA	North America	USA: Minnesota	Meleagris gallopavo	10169						Cell Culture
SRR5192700	WGS	421	234642405	PRJNA362333	SAMN06239837	164373737	USDA-NVSL	public	fastq,run.zq,sra	gs,ncbi,s3	gs.us-east1,ncbi.public,s3.us-east-1	SRX2508393	Illumina MiSeq	PAIRED	RANDOM PCR	GENOMIC	Pasteurella multocida	ILLUMINA	2017-01-25T00:00:00Z	2017-01-20T10:03:00Z	1	BTYP_10166	SRP097387	BTYP_10166	Microbe\, viral or environmental	2015-03-24	USA	North America	USA: Minnesota	Meleagris gallopavo	10166						Cell Culture
SRR5192701	WGS	415	244332495	PRJNA362333	SAMN06239836	170011475	USDA-NVSL	public	fastq,run.zq,sra	gs,ncbi,s3	gs.us-east1,ncbi.public,s3.us-east-1	SRX2508394	Illumina MiSeq	PAIRED	RANDOM PCR	GENOMIC	Pasteurella multocida	ILLUMINA	2017-01-25T00:00:00Z	2017-01-20T10:04:00Z	1	BTYP_10165	SRP097387	BTYP_10165	Microbe\, viral or environmental	2015-03-20	USA	North America	USA: Minnesota	Meleagris gallopavo	10165						Cell Culture
SRR5192702	WGS	416	301607200	PRJNA362333	SAMN06239835	209142221	USDA-NVSL	public	fastq,run.zq,sra	gs,ncbi,s3	gs.us-east1,ncbi.public,s3.us-east-1	SRX2508395	Illumina MiSeq	PAIRED	RANDOM PCR	GENOMIC	Pasteurella multocida	ILLUMINA	2017-01-25T00:00:00Z	2017-01-20T10:04:00Z	1	BTYP_10151	SRP097387	BTYP_10151	Microbe\, viral or environmental	2015-02-11	USA	North America	USA: Missouri	Meleagris gallopavo	10151						Cell Culture
SRR5192703	WGS	406	239149414	PRJNA362333	SAMN06239834	169583396	USDA-NVSL	public	fastq,run.zq,sra	gs,ncbi,s3	gs.us-east1,ncbi.public,s3.us-east-1	SRX2508396	Illumina MiSeq	PAIRED	RANDOM PCR	GENOMIC	Pasteurella multocida	ILLUMINA	2017-01-25T00:00:00Z	2017-01-20T10:04:00Z	1	BTYP_10142	SRP097387	BTYP_10142	Microbe\, viral or environmental	2015-01-16	USA	North America	USA: Missouri	Meleagris gallopavo	10142						Cell Culture
SRR5192704	WGS	411	240273555	PRJNA362333	SAMN06239833	170616606	USDA-NVSL	public	fastq,run.zq,sra	gs,ncbi,s3	gs.us-east1,ncbi.public,s3.us-east-1	SRX2508397	Illumina MiSeq	PAIRED	RANDOM PCR	GENOMIC	Pasteurella multocida	ILLUMINA	2017-01-25T00:00:00Z	2017-01-20T10:04:00Z	1	BTYP_10139	SRP097387	BTYP_10139	Microbe\, viral or environmental	2015-01-16	USA	North America	USA: Missouri	Meleagris gallopavo	10139						Cell Culture
SRR5192705	WGS	427	205873833	PRJNA362333	SAMN06239832	144568212	USDA-NVSL	public	fastq,run.zq,sra	gs,ncbi,s3	gs.us-east1,ncbi.public,s3.us-east-1	SRX2508398	Illumina MiSeq	PAIRED	RANDOM PCR	GENOMIC	Pasteurella multocida	ILLUMINA	2017-01-25T00:00:00Z	2017-01-20T10:04:00Z	1	BTYP_10138	SRP097387	BTYP_10138	Microbe\, viral or environmental	2015-01-16	USA	North America	USA: Missouri	Meleagris gallopavo	10138						Cell Culture
SRR5192706	WGS	443	281058636	PRJNA362333	SAMN06239831	197888714	USDA-NVSL	public	fastq,run.zq,sra	gs,ncbi,s3	gs.us-east1,ncbi.public,s3.us-east-1	SRX2508399	Illumina MiSeq	PAIRED	RANDOM PCR	GENOMIC	Pasteurella multocida	ILLUMINA	2017-01-25T00:00:00Z	2017-01-20T10:04:00Z	1	BTYP_10110	SRP097387	BTYP_10110	Microbe\, viral or environmental	2014-11-20	USA	North America	USA: Michigan	Meleagris gallopavo	10110						Cell Culture
SRR5192707	WGS	448	190263908	PRJNA362333	SAMN06239830	136622361	USDA-NVSL	public	fastq,run.zq,sra	gs,ncbi,s3	gs.us-east1,ncbi.public,s3.us-east-1	SRX2508400	Illumina MiSeq	PAIRED	RANDOM PCR	GENOMIC	Pasteurella multocida	ILLUMINA	2017-01-25T00:00:00Z	2017-01-20T10:04:00Z	1	BTYP_10100	SRP097387	BTYP_10100	Microbe\, viral or environmental	2014-10-28	USA	North America	USA: California	Meleagris gallopavo	10100						Cell Culture
SRR5192708	WGS	460	375120289	PRJNA362333	SAMN06239829	224148365	USDA-NVSL	public	fastq,run.zq,sra	gs,ncbi,s3	gs.us-east1,ncbi.public,s3.us-east-1	SRX2508401	Illumina MiSeq	PAIRED	RANDOM PCR	GENOMIC	Pasteurella multocida	ILLUMINA	2017-01-25T00:00:00Z	2017-01-20T10:05:00Z	1	BTYP_10098	SRP097387	BTYP_10098	Microbe\, viral or environmental	2014-10-22	USA	North America	USA: South Dakota	Sus scrofa	10098						Cell Culture
SRR5192709	WGS	439	228409733	PRJNA362333	SAMN06239828	161440624	USDA-NVSL	public	fastq,run.zq,sra	gs,ncbi,s3	gs.us-east1,ncbi.public,s3.us-east-1	SRX2508402	Illumina MiSeq	PAIRED	RANDOM PCR	GENOMIC	Pasteurella multocida	ILLUMINA	2017-01-25T00:00:00Z	2017-01-20T10:04:00Z	1	BTYP_10097	SRP097387	BTYP_10097	Microbe\, viral or environmental	2014-10-15	USA	North America	USA: Indiana	Gallus gallus domesticus	10097						Cell Culture
SRR5192710	WGS	428	247455654	PRJNA362333	SAMN06239827	173529027	USDA-NVSL	public	fastq,run.zq,sra	gs,ncbi,s3	gs.us-east1,ncbi.public,s3.us-east-1	SRX2508403	Illumina MiSeq	PAIRED	RANDOM PCR	GENOMIC	Pasteurella multocida	ILLUMINA	2017-01-25T00:00:00Z	2017-01-20T10:04:00Z	1	BTYP_10091	SRP097387	BTYP_10091	Microbe\, viral or environmental	2014-10-01	USA	North America	USA: Iowa	Meleagris gallopavo	10091						Cell Culture
SRR5192711	WGS	441	573893093	PRJNA362333	SAMN06239826	323165853	USDA-NVSL	public	fastq,run.zq,sra	gs,ncbi,s3	gs.us-east1,ncbi.public,s3.us-east-1	SRX2508404	Illumina MiSeq	PAIRED	RANDOM PCR	GENOMIC	Pasteurella multocida	ILLUMINA	2017-01-25T00:00:00Z	2017-01-20T10:05:00Z	1	BTYP_10088	SRP097387	BTYP_10088	Microbe\, viral or environmental	2014-09-30	USA	North America	USA: Missouri	Meleagris gallopavo	10088						Cell Culture
SRR5192712	WGS	463	441838930	PRJNA362333	SAMN06239825	252133417	USDA-NVSL	public	fastq,run.zq,sra	gs,ncbi,s3	gs.us-east1,ncbi.public,s3.us-east-1	SRX2508405	Illumina MiSeq	PAIRED	RANDOM PCR	GENOMIC	Pasteurella multocida	ILLUMINA	2017-01-25T00:00:00Z	2017-01-20T10:05:00Z	1	BTYP_10086	SRP097387	BTYP_10086	Microbe\, viral or environmental	2014-09-19	USA	North America	USA: Mississippi	Gallus gallus domesticus	10086						Cell Culture
SRR5192713	WGS	421	532331955	PRJNA362333	SAMN06239824	316611080	USDA-NVSL	public	fastq,run.zq,sra	gs,ncbi,s3	gs.us-east1,ncbi.public,s3.us-east-1	SRX2508406	Illumina MiSeq	PAIRED	RANDOM PCR	GENOMIC	Pasteurella multocida	ILLUMINA	2017-01-25T00:00:00Z	2017-01-20T10:05:00Z	1	BTYP_10081	SRP097387	BTYP_10081	Microbe\, viral or environmental	2014-09-10	USA	North America	USA: Michigan	Meleagris gallopavo	10081						Cell Culture
SRR5192714	WGS	481	241750817	PRJNA362333	SAMN06239823	126668468	USDA-NVSL	public	fastq,run.zq,sra	gs,ncbi,s3	gs.us-east1,ncbi.public,s3.us-east-1	SRX2508407	Illumina MiSeq	PAIRED	RANDOM PCR	GENOMIC	Pasteurella multocida	ILLUMINA	2017-01-25T00:00:00Z	2017-01-20T10:04:00Z	1	BTYP_10067	SRP097387	BTYP_10067	Microbe\, viral or environmental	2014-08-07	USA	North America	USA: North Carolina	Meleagris gallopavo	10067						Cell Culture
SRR5192715	WGS	452	481617829	PRJNA362333	SAMN06239822	274110070	USDA-NVSL	public	fastq,run.zq,sra	gs,ncbi,s3	gs.us-east1,ncbi.public,s3.us-east-1	SRX2508408	Illumina MiSeq	PAIRED	RANDOM PCR	GENOMIC	Pasteurella multocida	ILLUMINA	2017-01-25T00:00:00Z	2017-01-20T10:05:00Z	1	BTYP_10066	SRP097387	BTYP_10066	Microbe\, viral or environmental	2014-08-07	USA	North America	USA: North Carolina	Meleagris gallopavo	10066						Cell Culture
SRR5192717	WGS	456	401189787	PRJNA362333	SAMN06239820	235506784	USDA-NVSL	public	fastq,run.zq,sra	gs,ncbi,s3	gs.us-east1,ncbi.public,s3.us-east-1	SRX2508410	Illumina MiSeq	PAIRED	RANDOM PCR	GENOMIC	Pasteurella multocida	ILLUMINA	2017-01-25T00:00:00Z	2017-01-20T10:05:00Z	1	BTYP_10055	SRP097387	BTYP_10055	Microbe\, viral or environmental	2014-05-27	USA	North America	USA: Minnesota	Meleagris gallopavo	10055						Cell Culture
SRR5192718	WGS	473	236293512	PRJNA362333	SAMN06239819	123311501	USDA-NVSL	public	fastq,run.zq,sra	gs,ncbi,s3	gs.us-east1,ncbi.public,s3.us-east-1	SRX2508411	Illumina MiSeq	PAIRED	RANDOM PCR	GENOMIC	Pasteurella multocida	ILLUMINA	2017-01-25T00:00:00Z	2017-01-20T10:04:00Z	1	BTYP_10053	SRP097387	BTYP_10053	Microbe\, viral or environmental	2014-05-06	USA	North America	USA: Texas	Gallus gallus domesticus	10053						Cell Culture
SRR5192719	WGS	489	144995501	PRJNA362333	SAMN06239818	74626370	USDA-NVSL	public	fastq,run.zq,sra	gs,ncbi,s3	gs.us-east1,ncbi.public,s3.us-east-1	SRX2508412	Illumina MiSeq	PAIRED	RANDOM PCR	GENOMIC	Pasteurella multocida	ILLUMINA	2017-01-25T00:00:00Z	2017-01-20T10:04:00Z	1	BTYP_10050	SRP097387	BTYP_10050	Microbe\, viral or environmental	2014-05-01	USA	North America	USA: California	Gallus gallus domesticus	10050						Cell Culture
SRR5192720	WGS	466	372836669	PRJNA362333	SAMN06239817	223912966	USDA-NVSL	public	fastq,run.zq,sra	gs,ncbi,s3	gs.us-east1,ncbi.public,s3.us-east-1	SRX2508413	Illumina MiSeq	PAIRED	RANDOM PCR	GENOMIC	Pasteurella multocida	ILLUMINA	2017-01-25T00:00:00Z	2017-01-20T10:05:00Z	1	BTYP_10049	SRP097387	BTYP_10049	Microbe\, viral or environmental	2014-04-25	USA	North America	USA: Virginia	Meleagris gallopavo	10049						Cell Culture
SRR5192721	WGS	471	272568436	PRJNA362333	SAMN06239816	156811729	USDA-NVSL	public	fastq,run.zq,sra	gs,ncbi,s3	gs.us-east1,ncbi.public,s3.us-east-1	SRX2508414	Illumina MiSeq	PAIRED	RANDOM PCR	GENOMIC	Pasteurella multocida	ILLUMINA	2017-01-25T00:00:00Z	2017-01-20T10:05:00Z	1	BTYP_10046	SRP097387	BTYP_10046	Microbe\, viral or environmental	2014-04-24	USA	North America	USA: New York	Odocoileus virginianus	10046						Cell Culture
SRR5192722	WGS	489	197389830	PRJNA362333	SAMN06239815	104096313	USDA-NVSL	public	fastq,run.zq,sra	gs,ncbi,s3	gs.us-east1,ncbi.public,s3.us-east-1	SRX2508415	Illumina MiSeq	PAIRED	RANDOM PCR	GENOMIC	Pasteurella multocida	ILLUMINA	2017-01-25T00:00:00Z	2017-01-20T10:04:00Z	1	BTYP_10045	SRP097387	BTYP_10045	Microbe\, viral or environmental	2014-04-24	USA	North America	USA: North Carolina	Gallus gallus domesticus	10045						Cell Culture
SRR5192723	WGS	492	113639118	PRJNA362333	SAMN06239814	64002930	USDA-NVSL	public	fastq,run.zq,sra	gs,ncbi,s3	gs.us-east1,ncbi.public,s3.us-east-1	SRX2508416	Illumina MiSeq	PAIRED	RANDOM PCR	GENOMIC	Pasteurella multocida	ILLUMINA	2017-01-25T00:00:00Z	2017-01-20T10:04:00Z	1	BTYP_10042	SRP097387	BTYP_10042	Microbe\, viral or environmental	2014-04-15	USA	North America	USA: Missouri	Gallus gallus domesticus	10042						Cell Culture
SRR5192724	WGS	472	371744155	PRJNA362333	SAMN06239813	204022370	USDA-NVSL	public	fastq,run.zq,sra	gs,ncbi,s3	gs.us-east1,ncbi.public,s3.us-east-1	SRX2508417	Illumina MiSeq	PAIRED	RANDOM PCR	GENOMIC	Pasteurella multocida	ILLUMINA	2017-01-25T00:00:00Z	2017-01-20T10:05:00Z	1	BTYP_10033	SRP097387	BTYP_10033	Microbe\, viral or environmental	2014-03-19	USA	North America	USA: Mississippi	Gallus gallus domesticus	10033						Cell Culture
SRR5192725	WGS	493	159386541	PRJNA362333	SAMN06239812	83391273	USDA-NVSL	public	fastq,run.zq,sra	gs,ncbi,s3	gs.us-east1,ncbi.public,s3.us-east-1	SRX2508418	Illumina MiSeq	PAIRED	RANDOM PCR	GENOMIC	Pasteurella multocida	ILLUMINA	2017-01-25T00:00:00Z	2017-01-20T10:05:00Z	1	BTYP_10027	SRP097387	BTYP_10027	Microbe\, viral or environmental	2014-02-21	USA	North America	USA: Missouri	Bos taurus	10027						Cell Culture
SRR5192726	WGS	492	140172340	PRJNA362333	SAMN06239811	73550990	USDA-NVSL	public	fastq,run.zq,sra	gs,ncbi,s3	gs.us-east1,ncbi.public,s3.us-east-1	SRX2508419	Illumina MiSeq	PAIRED	RANDOM PCR	GENOMIC	Pasteurella multocida	ILLUMINA	2017-01-25T00:00:00Z	2017-01-20T10:05:00Z	1	BTYP_10026	SRP097387	BTYP_10026	Microbe\, viral or environmental	2014-02-21	USA	North America	USA: Missouri	Bos taurus	10026						Cell Culture
SRR5192727	WGS	489	132371569	PRJNA362333	SAMN06239810	71380800	USDA-NVSL	public	fastq,run.zq,sra	gs,ncbi,s3	gs.us-east1,ncbi.public,s3.us-east-1	SRX2508420	Illumina MiSeq	PAIRED	RANDOM PCR	GENOMIC	Pasteurella multocida	ILLUMINA	2017-01-25T00:00:00Z	2017-01-20T10:05:00Z	1	BTYP_10025	SRP097387	BTYP_10025	Microbe\, viral or environmental	2014-02-21	USA	North America	USA: Missouri	Bos taurus	10025						Cell Culture
SRR5192728	WGS	466	404141613	PRJNA362333	SAMN06239809	227181260	USDA-NVSL	public	fastq,run.zq,sra	gs,ncbi,s3	gs.us-east1,ncbi.public,s3.us-east-1	SRX2508421	Illumina MiSeq	PAIRED	RANDOM PCR	GENOMIC	Pasteurella multocida	ILLUMINA	2017-01-25T00:00:00Z	2017-01-20T10:05:00Z	1	BTYP_10024	SRP097387	BTYP_10024	Microbe\, viral or environmental	2014-02-21	USA	North America	USA: Missouri	Bos taurus	10024						Cell Culture
SRR5192729	WGS	458	363013738	PRJNA362333	SAMN06239808	215403471	USDA-NVSL	public	fastq,run.zq,sra	gs,ncbi,s3	gs.us-east1,ncbi.public,s3.us-east-1	SRX2508422	Illumina MiSeq	PAIRED	RANDOM PCR	GENOMIC	Pasteurella multocida	ILLUMINA	2017-01-25T00:00:00Z	2017-01-20T10:06:00Z	1	BTYP_10023	SRP097387	BTYP_10023	Microbe\, viral or environmental	2014-02-21	USA	North America	USA: Missouri	Bos taurus	10023						Cell Culture
SRR5192730	WGS	487	107485761	PRJNA362333	SAMN06239807	58204762	USDA-NVSL	public	fastq,run.zq,sra	gs,ncbi,s3	gs.us-east1,ncbi.public,s3.us-east-1	SRX2508423	Illumina MiSeq	PAIRED	RANDOM PCR	GENOMIC	Pasteurella multocida	ILLUMINA	2017-01-25T00:00:00Z	2017-01-20T10:05:00Z	1	BTYP_10017	SRP097387	BTYP_10017	Microbe\, viral or environmental	2014-02-12	USA	North America	USA: North Carolina	Meleagris gallopavo	10017						Cell Culture
SRR5192731	WGS	466	404544173	PRJNA362333	SAMN06239806	229639084	USDA-NVSL	public	fastq,run.zq,sra	gs,ncbi,s3	gs.us-east1,ncbi.public,s3.us-east-1	SRX2508424	Illumina MiSeq	PAIRED	RANDOM PCR	GENOMIC	Pasteurella multocida	ILLUMINA	2017-01-25T00:00:00Z	2017-01-20T10:05:00Z	1	BTYP_10002	SRP097387	BTYP_10002	Microbe\, viral or environmental	2014-01-09	USA	North America	USA: Mississippi	Gallus gallus domesticus	10002						Cell Culture
SRR5192732	WGS	455	252189748	PRJNA362333	SAMN06239805	156114376	USDA-NVSL	public	fastq,run.zq,sra	gs,ncbi,s3	gs.us-east1,ncbi.public,s3.us-east-1	SRX2508425	Illumina MiSeq	PAIRED	RANDOM PCR	GENOMIC	Pasteurella multocida	ILLUMINA	2017-01-25T00:00:00Z	2017-01-20T10:05:00Z	1	BTYP_1	SRP097387	BTYP_1	Microbe\, viral or environmental	2014-10-22	USA	North America	USA: Minnesota	Meleagris gallopavo	BTYP1						Cell Culture
SRR5256173	WGS	200	358114400	PRJNA306895	SAMN06330679	246198123	UNIVERSITY OF CALIFORNIA, DAVIS	public	fastq,run.zq,sra	gs,ncbi,s3	gs.us-east1,ncbi.public,s3.us-east-1	SRX2562208	Illumina HiSeq 2500	PAIRED	RANDOM	GENOMIC	Pasteurella multocida	ILLUMINA	2017-02-20T00:00:00Z	2017-02-14T14:14:00Z	1	70CPM	SRP095705	70CPM	Microbe\, viral or environmental	2014-12-09	USA	North America	USA: California\, Feedlot	Bos taurus	not applicable	nasopharyngeal				swab isolate 2	microbial culture
SRR5256298	WGS	200	569386800	PRJNA306895	SAMN06330678	390044651	UNIVERSITY OF CALIFORNIA, DAVIS	public	fastq,run.zq,sra	gs,ncbi,s3	gs.us-east1,ncbi.public,s3.us-east-1	SRX2562209	Illumina HiSeq 2500	PAIRED	RANDOM	GENOMIC	Pasteurella multocida	ILLUMINA	2017-02-20T00:00:00Z	2017-02-14T14:15:00Z	1	67BPM	SRP095705	67BPM	Microbe\, viral or environmental	2014-12-09	USA	North America	USA: California\, Feedlot	Bos taurus	not applicable	nasopharyngeal				swab isolate 1	microbial culture
SRR5256406	WGS	200	305065000	PRJNA306895	SAMN06330677	207199094	UNIVERSITY OF CALIFORNIA, DAVIS	public	fastq,run.zq,sra	gs,ncbi,s3	gs.us-east1,ncbi.public,s3.us-east-1	SRX2562210	Illumina HiSeq 2500	PAIRED	RANDOM	GENOMIC	Pasteurella multocida	ILLUMINA	2017-02-20T00:00:00Z	2017-02-14T14:16:00Z	1	2255PM	SRP095705	2255PM	Microbe\, viral or environmental	2011-07-27	USA	North America	USA: California\, Dairy	Bos taurus	not applicable	nasopharyngeal				swab isolate 1	microbial culture
SRR4272566	WGS	202	3660920942	PRJNA231221	SAMN04875553	2607236117	UMIGS	public	fastq,run.zq,sra	gs,ncbi,s3	gs.us-east1,ncbi.public,s3.us-east-1	SRX2179422	Illumina HiSeq 2000	PAIRED	RANDOM	GENOMIC	Pasteurella multocida	ILLUMINA	2016-09-20T00:00:00Z	2016-09-20T12:23:00Z	1	FDAARGOS_216	SRP040661	IL100051616	Pathogen.env	1958	USA	North America	USA:MD	Chicken	FDAARGOS_216	liver	USAMRIID	Not Applicable	Septicaemia due to fowl cholera	Not Applicable						Heddleston Type 1; A:1
SRR5133051	WGS	200	376131800	PRJNA306895	SAMN04366512	260675444	UNIVERSITY OF CALIFORNIA, DAVIS	public	fastq,run.zq,sra	gs,ncbi,s3	gs.us-east1,ncbi.public,s3.us-east-1	SRX2447055	Illumina HiSeq 2500	PAIRED	RANDOM	GENOMIC	Pasteurella multocida	ILLUMINA	2017-01-03T00:00:00Z	2016-12-27T16:09:00Z	1	2320PM	SRP095705	2320PM	Microbe\, viral or environmental	2011-08-03	USA	North America	USA: California\, Dairy	Bos taurus	2320PM	nasopharyngeal				swab isolate 1	microbial culture
SRR5133058	WGS	200	693113000	PRJNA306895	SAMN04366507	479348732	UNIVERSITY OF CALIFORNIA, DAVIS	public	fastq,run.zq,sra	gs,ncbi,s3	gs.us-east1,ncbi.public,s3.us-east-1	SRX2447062	Illumina HiSeq 2500	PAIRED	RANDOM	GENOMIC	Pasteurella multocida	ILLUMINA	2017-01-03T00:00:00Z	2016-12-27T16:08:00Z	1	2297PM	SRP095705	2297PM	Microbe\, viral or environmental	2011-08-01	USA	North America	USA: California\, Dairy	Bos taurus	2297PM	nasopharyngeal				swab isolate 1	microbial culture
SRR5133063	WGS	200	360986800	PRJNA306895	SAMN04366535	250325940	UNIVERSITY OF CALIFORNIA, DAVIS	public	fastq,run.zq,sra	gs,ncbi,s3	gs.us-east1,ncbi.public,s3.us-east-1	SRX2447067	Illumina HiSeq 2500	PAIRED	RANDOM	GENOMIC	Pasteurella multocida	ILLUMINA	2017-01-03T00:00:00Z	2016-12-27T16:08:00Z	1	2597PM	SRP095705	2597PM	Microbe\, viral or environmental	2011-08-30	USA	North America	USA: California\, Dairy	Bos taurus	2597PM	nasopharyngeal				swab isolate 1	microbial culture
SRR5133065	WGS	200	853935200	PRJNA306895	SAMN04366548	552593269	UNIVERSITY OF CALIFORNIA, DAVIS	public	fastq,run.zq,sra	gs,ncbi,s3	gs.us-east1,ncbi.public,s3.us-east-1	SRX2447069	Illumina HiSeq 2500	PAIRED	RANDOM	GENOMIC	Pasteurella multocida	ILLUMINA	2017-01-03T00:00:00Z	2016-12-27T16:09:00Z	1	2887PM	SRP095705	2887PM	Microbe\, viral or environmental	2011-09-26	USA	North America	USA: California\, Dairy	Bos taurus	2887PM	nasopharyngeal				swab isolate 1	microbial culture
SRR5133070	WGS	200	307156400	PRJNA306895	SAMN04366586	211858854	UNIVERSITY OF CALIFORNIA, DAVIS	public	fastq,run.zq,sra	gs,ncbi,s3	gs.us-east1,ncbi.public,s3.us-east-1	SRX2447074	Illumina HiSeq 2500	PAIRED	RANDOM	GENOMIC	Pasteurella multocida	ILLUMINA	2017-01-03T00:00:00Z	2016-12-27T16:08:00Z	1	68BPM	SRP095705	68CPM	Microbe\, viral or environmental	2014-12-09	USA	North America	USA: California\, Feedlot	Bos taurus	68BPM	nasopharyngeal				swab isolate 1	microbial culture
SRR5133073	WGS	200	257430200	PRJNA306895	SAMN04366529	178777239	UNIVERSITY OF CALIFORNIA, DAVIS	public	fastq,run.zq,sra	gs,ncbi,s3	gs.us-east1,ncbi.public,s3.us-east-1	SRX2447077	Illumina HiSeq 2500	PAIRED	RANDOM	GENOMIC	Pasteurella multocida	ILLUMINA	2017-01-03T00:00:00Z	2016-12-27T16:09:00Z	1	2512PM	SRP095705	2512PM	Microbe\, viral or environmental	2011-08-23	USA	North America	USA: California\, Dairy	Bos taurus	2512PM	nasopharyngeal				swab isolate 1	microbial culture
SRR5133074	WGS	200	581306800	PRJNA306895	SAMN04366526	378811385	UNIVERSITY OF CALIFORNIA, DAVIS	public	fastq,run.zq,sra	gs,ncbi,s3	gs.us-east1,ncbi.public,s3.us-east-1	SRX2447078	Illumina HiSeq 2500	PAIRED	RANDOM	GENOMIC	Pasteurella multocida	ILLUMINA	2017-01-03T00:00:00Z	2016-12-27T16:10:00Z	1	2497PM	SRP095705	2497PM	Microbe\, viral or environmental	2011-08-22	USA	North America	USA: California\, Dairy	Bos taurus	2497PM	nasopharyngeal				swab isolate 1	microbial culture
SRR5133077	WGS	200	419392400	PRJNA306895	SAMN04366520	289633473	UNIVERSITY OF CALIFORNIA, DAVIS	public	fastq,run.zq,sra	gs,ncbi,s3	gs.us-east1,ncbi.public,s3.us-east-1	SRX2447081	Illumina HiSeq 2500	PAIRED	RANDOM	GENOMIC	Pasteurella multocida	ILLUMINA	2017-01-03T00:00:00Z	2016-12-27T16:10:00Z	1	2403PM	SRP095705	2403PM	Microbe\, viral or environmental	2011-08-11	USA	North America	USA: California\, Dairy	Bos taurus	2403PM	nasopharyngeal				swab isolate 1	microbial culture
SRR5133087	WGS	200	359724400	PRJNA306895	SAMN04366514	247850994	UNIVERSITY OF CALIFORNIA, DAVIS	public	fastq,run.zq,sra	gs,ncbi,s3	gs.us-east1,ncbi.public,s3.us-east-1	SRX2447091	Illumina HiSeq 2500	PAIRED	RANDOM	GENOMIC	Pasteurella multocida	ILLUMINA	2017-01-03T00:00:00Z	2016-12-27T16:11:00Z	1	2335PM	SRP095705	2335PM	Microbe\, viral or environmental	2011-08-04	USA	North America	USA: California\, Dairy	Bos taurus	2335PM	nasopharyngeal				swab isolate 1	microbial culture
SRR5133094	WGS	200	680839600	PRJNA306895	SAMN04366495	444244511	UNIVERSITY OF CALIFORNIA, DAVIS	public	fastq,run.zq,sra	gs,ncbi,s3	gs.us-east1,ncbi.public,s3.us-east-1	SRX2447098	Illumina HiSeq 2500	PAIRED	RANDOM	GENOMIC	Pasteurella multocida	ILLUMINA	2017-01-03T00:00:00Z	2016-12-27T16:13:00Z	1	2125PM	SRP095705	2125PM	Microbe\, viral or environmental	2011-07-13	USA	North America	USA: California\, Dairy	Bos taurus	2125PM	nasopharyngeal				swab isolate 1	microbial culture
SRR5133101	WGS	200	296623600	PRJNA306895	SAMN04366504	205245975	UNIVERSITY OF CALIFORNIA, DAVIS	public	fastq,run.zq,sra	gs,ncbi,s3	gs.us-east1,ncbi.public,s3.us-east-1	SRX2447105	Illumina HiSeq 2500	PAIRED	RANDOM	GENOMIC	Pasteurella multocida	ILLUMINA	2017-01-03T00:00:00Z	2016-12-27T16:14:00Z	1	2267PM	SRP095705	2267PM	Microbe\, viral or environmental	2011-07-28	USA	North America	USA: California\, Dairy	Bos taurus	2267PM	nasopharyngeal				swab isolate 1	microbial culture
SRR5133106	WGS	200	398146400	PRJNA306895	SAMN04366530	274125915	UNIVERSITY OF CALIFORNIA, DAVIS	public	fastq,run.zq,sra	gs,ncbi,s3	gs.us-east1,ncbi.public,s3.us-east-1	SRX2447110	Illumina HiSeq 2500	PAIRED	RANDOM	GENOMIC	Pasteurella multocida	ILLUMINA	2017-01-03T00:00:00Z	2016-12-27T16:14:00Z	1	2526PM	SRP095705	2526PM	Microbe\, viral or environmental	2011-08-24	USA	North America	USA: California\, Dairy	Bos taurus	2526PM	nasopharyngeal				swab isolate 1	microbial culture
SRR5133109	WGS	200	351162000	PRJNA306895	SAMN04366498	243224894	UNIVERSITY OF CALIFORNIA, DAVIS	public	fastq,run.zq,sra	gs,ncbi,s3	gs.us-east1,ncbi.public,s3.us-east-1	SRX2447113	Illumina HiSeq 2500	PAIRED	RANDOM	GENOMIC	Pasteurella multocida	ILLUMINA	2017-01-03T00:00:00Z	2016-12-27T16:15:00Z	1	2154PM	SRP095705	2154PM	Microbe\, viral or environmental	2011-07-18	USA	North America	USA: California\, Dairy	Bos taurus	2154PM	nasopharyngeal				swab isolate 1	microbial culture
SRR5133110	WGS	200	359344000	PRJNA306895	SAMN04366533	248547880	UNIVERSITY OF CALIFORNIA, DAVIS	public	fastq,run.zq,sra	gs,ncbi,s3	gs.us-east1,ncbi.public,s3.us-east-1	SRX2447114	Illumina HiSeq 2500	PAIRED	RANDOM	GENOMIC	Pasteurella multocida	ILLUMINA	2017-01-03T00:00:00Z	2016-12-27T16:16:00Z	1	2578PM	SRP095705	2578PM	Microbe\, viral or environmental	2011-08-29	USA	North America	USA: California\, Dairy	Bos taurus	2578PM	nasopharyngeal				swab isolate 1	microbial culture
SRR5133115	WGS	200	449072200	PRJNA306895	SAMN04366552	310641625	UNIVERSITY OF CALIFORNIA, DAVIS	public	fastq,run.zq,sra	gs,ncbi,s3	gs.us-east1,ncbi.public,s3.us-east-1	SRX2447119	Illumina HiSeq 2500	PAIRED	RANDOM	GENOMIC	Pasteurella multocida	ILLUMINA	2017-01-03T00:00:00Z	2016-12-27T16:15:00Z	1	2930PM	SRP095705	2930PM	Microbe\, viral or environmental	2011-09-29	USA	North America	USA: California\, Dairy	Bos taurus	2930PM	nasopharyngeal				swab isolate 1	microbial culture
SRR5133122	WGS	200	285298200	PRJNA306895	SAMN04366567	197848859	UNIVERSITY OF CALIFORNIA, DAVIS	public	fastq,run.zq,sra	gs,ncbi,s3	gs.us-east1,ncbi.public,s3.us-east-1	SRX2447126	Illumina HiSeq 2500	PAIRED	RANDOM	GENOMIC	Pasteurella multocida	ILLUMINA	2017-01-03T00:00:00Z	2016-12-27T16:16:00Z	1	3275PM	SRP095705	3275PM	Microbe\, viral or environmental	2011-10-25	USA	North America	USA: California\, Dairy	Bos taurus	3275PM	nasopharyngeal				swab isolate 1	microbial culture
SRR5133124	WGS	200	392751200	PRJNA306895	SAMN04366555	271536064	UNIVERSITY OF CALIFORNIA, DAVIS	public	fastq,run.zq,sra	gs,ncbi,s3	gs.us-east1,ncbi.public,s3.us-east-1	SRX2447128	Illumina HiSeq 2500	PAIRED	RANDOM	GENOMIC	Pasteurella multocida	ILLUMINA	2017-01-03T00:00:00Z	2016-12-27T16:17:00Z	1	2969PM	SRP095705	2969PM	Microbe\, viral or environmental	2011-10-03	USA	North America	USA: California\, Dairy	Bos taurus	2969PM	nasopharyngeal				swab isolate 1	microbial culture
SRR5133125	WGS	200	372414600	PRJNA306895	SAMN04366549	256967719	UNIVERSITY OF CALIFORNIA, DAVIS	public	fastq,run.zq,sra	gs,ncbi,s3	gs.us-east1,ncbi.public,s3.us-east-1	SRX2447129	Illumina HiSeq 2500	PAIRED	RANDOM	GENOMIC	Pasteurella multocida	ILLUMINA	2017-01-03T00:00:00Z	2016-12-27T16:17:00Z	1	2901PM	SRP095705	2901PM	Microbe\, viral or environmental	2011-09-27	USA	North America	USA: California\, Dairy	Bos taurus	2901PM	nasopharyngeal				swab isolate 1	microbial culture
SRR5127903	WGS	246	1725285424	PRJNA355236	SAMN06140939	687813254	INRA	public	fastq,run.zq,sra	gs,ncbi,s3	gs.us-east1,ncbi.public,s3.us-east-1	SRX2442167	Illumina HiSeq 2000	PAIRED	unspecified	GENOMIC	Pasteurella multocida subsp. septica	ILLUMINA	2017-02-01T00:00:00Z	2016-12-23T04:40:00Z	1	CIRMBP-0749	SRP095588	FIL16	Pathogen.env	2003-08-26	France	Europe	France: Pays de la Loire	Oryctolagus cuniculus	CIRMBP-0749	Sinus	Filavie	missing	Pasteurellosis
SRR5127904	WGS	245	903638152	PRJNA355236	SAMN06140946	384756335	INRA	public	fastq,run.zq,sra	gs,ncbi,s3	gs.us-east1,ncbi.public,s3.us-east-1	SRX2442168	Illumina HiSeq 2000	PAIRED	unspecified	GENOMIC	Pasteurella multocida subsp. septica	ILLUMINA	2017-02-01T00:00:00Z	2024-07-20T05:59:00Z	2	CIRMBP-0835	SRP095588	LVT13	Pathogen.env	missing	France	Europe	France: Pays de la Loire	Oryctolagus cuniculus	CIRMBP-0835	Sinus	Labovet	missing	Pasteurellosis
SRR5127907	WGS	246	1602984997	PRJNA355236	SAMN06140938	649731559	INRA	public	fastq,run.zq,sra	gs,ncbi,s3	gs.us-east1,ncbi.public,s3.us-east-1	SRX2442171	Illumina HiSeq 2000	PAIRED	unspecified	GENOMIC	Pasteurella multocida subsp. septica	ILLUMINA	2017-02-01T00:00:00Z	2016-12-23T04:40:00Z	1	CIRMBP-0747	SRP095588	FIL14	Pathogen.env	2003-07-29	France	Europe	France: Pays de la Loire	Oryctolagus cuniculus	CIRMBP-0747	Sinus	Filavie	missing	Pasteurellosis
SRR5127911	WGS	246	1581846785	PRJNA355236	SAMN06140945	638543918	INRA	public	fastq,run.zq,sra	gs,ncbi,s3	gs.us-east1,ncbi.public,s3.us-east-1	SRX2442175	Illumina HiSeq 2000	PAIRED	unspecified	GENOMIC	Pasteurella multocida subsp. septica	ILLUMINA	2017-02-01T00:00:00Z	2016-12-23T04:42:00Z	1	CIRMBP-0827	SRP095588	LVT5	Pathogen.env	missing	France	Europe	France: Pays de la Loire	Oryctolagus cuniculus	CIRMBP-0827	Uterine horn	Labovet	missing	Pasteurellosis
SRR5127906	WGS	246	1270231725	PRJNA355236	SAMN06140943	511184509	INRA	public	fastq,run.zq,sra	gs,ncbi,s3	gs.us-east1,ncbi.public,s3.us-east-1	SRX2442170	Illumina HiSeq 2000	PAIRED	unspecified	GENOMIC	Pasteurella multocida subsp. septica	ILLUMINA	2017-02-01T00:00:00Z	2016-12-23T04:39:00Z	1	CIRMBP-0783	SRP095588	FIL54	Pathogen.env	2006-10-25	France	Europe	France: Provence-Alpes-Cote d'Azur	Oryctolagus cuniculus	CIRMBP-0783	Uterus/liver/trachea	Filavie	missing	Pasteurellosis
SRR5127908	WGS	245	942661089	PRJNA355236	SAMN06140951	388610563	INRA	public	fastq,run.zq,sra	gs,ncbi,s3	gs.us-east1,ncbi.public,s3.us-east-1	SRX2442172	Illumina HiSeq 2000	PAIRED	unspecified	GENOMIC	Pasteurella multocida subsp. septica	ILLUMINA	2017-02-01T00:00:00Z	2016-12-23T04:39:00Z	1	CIRMBP-0927	SRP095588	LVT105	Pathogen.env	missing	France	Europe	France: Nouvelle Aquitaine	Oryctolagus cuniculus	CIRMBP-0927	lung	Labovet	missing	Pasteurellosis
SRR5127909	WGS	246	1455065244	PRJNA355236	SAMN06140950	579657565	INRA	public	fastq,run.zq,sra	gs,ncbi,s3	gs.us-east1,ncbi.public,s3.us-east-1	SRX2442173	Illumina HiSeq 2000	PAIRED	unspecified	GENOMIC	Pasteurella multocida subsp. septica	ILLUMINA	2017-02-01T00:00:00Z	2016-12-23T04:41:00Z	1	CIRMBP-0922	SRP095588	LVT100	Pathogen.env	missing	France	Europe	France: Nouvelle Aquitaine	Oryctolagus cuniculus	CIRMBP-0922	Sinus	Labovet	missing	Pasteurellosis
SRR5127910	WGS	246	1488103863	PRJNA355236	SAMN06140940	594349628	INRA	public	fastq,run.zq,sra	gs,ncbi,s3	gs.us-east1,ncbi.public,s3.us-east-1	SRX2442174	Illumina HiSeq 2000	PAIRED	unspecified	GENOMIC	Pasteurella multocida subsp. multocida	ILLUMINA	2017-02-01T00:00:00Z	2016-12-23T04:40:00Z	1	CIRMBP-0758	SRP095588	FIL25	Pathogen.env	2003-06-02	France	Europe	France: Pays de la Loire	Oryctolagus cuniculus	CIRMBP-0758	Udder	Filavie	missing	Pasteurellosis
SRR5127913	WGS	247	1905752305	PRJNA355236	SAMN06140941	755183652	INRA	public	fastq,run.zq,sra	gs,ncbi,s3	gs.us-east1,ncbi.public,s3.us-east-1	SRX2442177	Illumina HiSeq 2000	PAIRED	unspecified	GENOMIC	Pasteurella multocida subsp. multocida	ILLUMINA	2017-02-01T00:00:00Z	2016-12-23T04:41:00Z	1	CIRMBP-0760	SRP095588	FIL27	Pathogen.env	2003-08-27	France	Europe	France: Pays de la Loire	Oryctolagus cuniculus	CIRMBP-0760	Udder	Filavie	missing	Pasteurellosis
SRR5127914	WGS	246	1565484970	PRJNA355236	SAMN06140942	632220431	INRA	public	fastq,run.zq,sra	gs,ncbi,s3	gs.us-east1,ncbi.public,s3.us-east-1	SRX2442178	Illumina HiSeq 2000	PAIRED	unspecified	GENOMIC	Pasteurella multocida subsp. septica	ILLUMINA	2017-02-01T00:00:00Z	2016-12-23T04:41:00Z	1	CIRMBP-0782	SRP095588	FIL53	Pathogen.env	2006-08-30	France	Europe	France: Nouvelle Aquitaine	Oryctolagus cuniculus	CIRMBP-0782	Uterus/udder	Filavie	missing	Pasteurellosis
SRR5127915	WGS	246	1597470439	PRJNA355236	SAMN06140944	646003091	INRA	public	fastq,run.zq,sra	gs,ncbi,s3	gs.us-east1,ncbi.public,s3.us-east-1	SRX2442179	Illumina HiSeq 2000	PAIRED	unspecified	GENOMIC	Pasteurella multocida subsp. multocida	ILLUMINA	2017-02-01T00:00:00Z	2016-12-23T04:40:00Z	1	CIRMBP-0817	SRP095588	LF2	Pathogen.env	2007-12-05	France	Europe	France: Bretagne	Oryctolagus cuniculus	CIRMBP-0817	Peritoneum	Labofarm	missing	Pasteurellosis
SRR5127916	WGS	246	1852937929	PRJNA355236	SAMN06140949	742504038	INRA	public	fastq,run.zq,sra	gs,ncbi,s3	gs.us-east1,ncbi.public,s3.us-east-1	SRX2442180	Illumina HiSeq 2000	PAIRED	unspecified	GENOMIC	Pasteurella multocida subsp. septica	ILLUMINA	2017-02-01T00:00:00Z	2016-12-23T04:45:00Z	1	CIRMBP-0906	SRP095588	LVT84	Pathogen.env	missing	France	Europe	France: Pays de la Loire	Oryctolagus cuniculus	CIRMBP-0906	Abcess	Labovet	missing	Pasteurellosis
SRR5127917	WGS	246	1702302964	PRJNA355236	SAMN06140948	674261665	INRA	public	fastq,run.zq,sra	gs,ncbi,s3	gs.us-east1,ncbi.public,s3.us-east-1	SRX2442181	Illumina HiSeq 2000	PAIRED	unspecified	GENOMIC	Pasteurella multocida subsp. multocida	ILLUMINA	2017-02-01T00:00:00Z	2016-12-23T04:42:00Z	1	CIRMBP-0877	SRP095588	LVT55	Pathogen.env	missing	France	Europe	France: Pays de la Loire	Oryctolagus cuniculus	CIRMBP-0877	lung	Labovet	missing	Pasteurellosis
SRR5127918	WGS	246	1602984997	PRJNA355236	SAMN06140937	649731559	INRA	public	fastq,run.zq,sra	gs,ncbi,s3	gs.us-east1,ncbi.public,s3.us-east-1	SRX2442182	Illumina HiSeq 2000	PAIRED	unspecified	GENOMIC	Pasteurella multocida subsp. septica	ILLUMINA	2017-02-01T00:00:00Z	2016-12-23T04:42:00Z	1	CIRMBP-0812	SRP095588	BLN18	Pathogen.env	2007-10-02	France	Europe	France: Bretagne	Oryctolagus cuniculus	CIRMBP-0812	ear	Bernadette Le Normand	missing	Pasteurellosis
SRR5127919	WGS	247	1597052332	PRJNA355236	SAMN06140947	660727055	INRA	public	fastq,run.zq,sra	gs,ncbi,s3	gs.us-east1,ncbi.public,s3.us-east-1	SRX2442183	Illumina HiSeq 2000	PAIRED	unspecified	GENOMIC	Pasteurella multocida subsp. septica	ILLUMINA	2017-02-01T00:00:00Z	2024-07-20T05:45:00Z	2	CIRMBP-0872	SRP095588	LVT50	Pathogen.env	missing	France	Europe	France: Pays de la Loire	Oryctolagus cuniculus	CIRMBP-0872	Sinus	Labovet	missing	Pasteurellosis
SRR1257473	WGS	180	251000100	PRJNA244049	SAMN02721466	175078510	MURDOCH UNIVERSITY	public	fastq,run.zq,sra	gs,ncbi,s3	gs.us-east1,ncbi.public,s3.us-east-1	SRX522667	Illumina HiSeq 2000	PAIRED	RANDOM	GENOMIC	Pasteurella multocida subsp. multocida	ILLUMINA	2015-07-22T00:00:00Z	2015-12-30T06:59:00Z	2	BUKK	SRP041312		Microbe\, viral or environmental	2008	Pakistan	Asia	Pakistan: Punjab\, Bhakkar	cattle	BUKK	bone marrow of diseased cattle with haemorrhagic septicaemia		31.63 N 71.07 E			missing					B:2
SRR5872728	WGS	302	2655386340	PRJNA231221	SAMN07312428	1211765032	UMIGS	public	fastq,run.zq,sra	gs,ncbi,s3	gs.us-east1,ncbi.public,s3.us-east-1	SRX3040177	Illumina HiSeq 4000	PAIRED	RANDOM	GENOMIC	Pasteurella multocida	ILLUMINA	2017-07-26T00:00:00Z	2017-07-26T17:14:00Z	1	FDAARGOS_384	SRP040661	IL100063571	Pathogen.cl	2015-05-19	USA	North America	USA:DC	Homo sapiens	FDAARGOS_384	abscess	Children's National Hospital	Not Applicable	Cellullitis	Not Applicable	Missing
SRR5872730	WGS	302	2179358840	PRJNA231221	SAMN07312429	969770582	UMIGS	public	fastq,run.zq,sra	gs,ncbi,s3	gs.us-east1,ncbi.public,s3.us-east-1	SRX3040178	Illumina HiSeq 4000	PAIRED	RANDOM	GENOMIC	Pasteurella multocida	ILLUMINA	2017-07-26T00:00:00Z	2017-07-26T17:12:00Z	1	FDAARGOS_385	SRP040661	IL100063572	Pathogen.cl	2015-05-19	USA	North America	USA:DC	Homo sapiens	FDAARGOS_385	wound	Children's National Hospital	Not Applicable	Cellullitis	Not Applicable	Missing
SRR1511615	WGS	180	250000020	PRJNA244081	SAMN02721548	173655199	MURDOCH UNIVERSITY	public	fastq,run.zq,sra	gs,ncbi,s3	gs.us-east1,ncbi.public,s3.us-east-1	SRX649309	Illumina HiSeq 2000	PAIRED	RANDOM	GENOMIC	Pasteurella multocida subsp. multocida	ILLUMINA	2015-07-22T00:00:00Z	2015-12-02T21:59:00Z	2	Thailand F	SRP044244		Microbe\, viral or environmental	2011	Thailand	Asia	Thailand: Lamphun\, Mueang Lamphun	buffalo	THF	diseased buffalo with haemorrhagic septicaemia		18.58 N 99.02 E			missing					B:2
SRR1511616	WGS	180	251000100	PRJNA244084	SAMN02721557	173519996	MURDOCH UNIVERSITY	public	fastq,run.zq,sra	gs,ncbi,s3	gs.us-east1,ncbi.public,s3.us-east-1	SRX649310	Illumina HiSeq 2000	PAIRED	RANDOM	GENOMIC	Pasteurella multocida subsp. multocida	ILLUMINA	2015-07-22T00:00:00Z	2015-12-02T22:03:00Z	2	Attock	SRP044245		Microbe\, viral or environmental	2010	Pakistan	Asia	Pakistan: Punjab\, Attock	cattle	ATTK	bone marrow of diseased cattle with haemorrhagic septicaemia					missing					B:2
SRR1511617	WGS	180	250000020	PRJNA244088	SAMN02721577	173041140	MURDOCH UNIVERSITY	public	fastq,run.zq,sra	gs,ncbi,s3	gs.us-east1,ncbi.public,s3.us-east-1	SRX649311	Illumina HiSeq 2000	PAIRED	RANDOM	GENOMIC	Pasteurella multocida subsp. multocida	ILLUMINA	2015-07-22T00:00:00Z	2015-12-02T21:52:00Z	2	Faisalabad	SRP044246		Microbe\, viral or environmental	2011	Pakistan	Asia	Pakistan: Punjab\, Faisalabad	buffalo	Faisal	bone marrow of dead buffalo with haemorrhagic septicaemia		31.418 N 73.079 E			missing					B:2
SRR1511626	WGS	180	250000020	PRJNA244094	SAMN02721587	174677995	MURDOCH UNIVERSITY	public	fastq,run.zq,sra	gs,ncbi,s3	gs.us-east1,ncbi.public,s3.us-east-1	SRX649320	Illumina HiSeq 2000	PAIRED	RANDOM	GENOMIC	Pasteurella multocida subsp. multocida	ILLUMINA	2015-07-22T00:00:00Z	2015-12-02T22:02:00Z	2	Peshawar	SRP044249		Microbe\, viral or environmental	2011	Pakistan	Asia	Pakistan: Khyber Pakhtunkhwa\, Peshawar	buffalo	Pesh	bone marrow of buffalo died with haemorrhagic septicaemia		34.02 N 71.58 E			missing					B:2
SRR1511644	WGS	180	252000000	PRJNA244093	SAMN02721586	175585600	MURDOCH UNIVERSITY	public	fastq,run.zq,sra	gs,ncbi,s3	gs.us-east1,ncbi.public,s3.us-east-1	SRX649335	Illumina HiSeq 2000	PAIRED	RANDOM	GENOMIC	Pasteurella multocida subsp. multocida	ILLUMINA	2015-07-22T00:00:00Z	2015-12-02T21:58:00Z	2	Islamabad 1	SRP044250		Microbe\, viral or environmental	2011	Pakistan	Asia	Pakistan: Islamabad capital territory\, Islamabad	buffalo	Islm	bone marrow of wild buffalo died with haemorrhagic septicaemia		33.72 N 73.07 E			missing					B:2
SRR1511672	WGS	180	250000020	PRJNA244083	SAMN02721556	174859832	MURDOCH UNIVERSITY	public	fastq,run.zq,sra	gs,ncbi,s3	gs.us-east1,ncbi.public,s3.us-east-1	SRX649365	Illumina HiSeq 2000	PAIRED	RANDOM	GENOMIC	Pasteurella multocida subsp. multocida	ILLUMINA	2015-07-22T00:00:00Z	2015-12-02T22:01:00Z	2	Taxilla 1	SRP044252		Microbe\, viral or environmental	2012	Pakistan	Asia	Pakistan: Punjab\, Rawalpindi	buffalo	TX1	diseased buffalo with haemorrhagic septicaemia		33.75 N 72.79 E			missing					B:2
SRR1511675	WGS	180	251000100	PRJNA244097	SAMN02721612	174743084	MURDOCH UNIVERSITY	public	fastq,run.zq,sra	gs,ncbi,s3	gs.us-east1,ncbi.public,s3.us-east-1	SRX649368	Illumina HiSeq 2000	PAIRED	RANDOM	GENOMIC	Pasteurella multocida subsp. multocida	ILLUMINA	2015-07-22T00:00:00Z	2015-12-02T22:02:00Z	2	Lahore Vaccine	SRP044255		Microbe\, viral or environmental	2011	Pakistan	Asia	Pakistan: Punjab\, Lahore	buffalo	V1	vaccine strain for haemorrhagic septicaemia from Veterinary Research Institute		31.55 N 74.34 E			missing					B:2
SRR13148914	WGS	510	283917314	PRJNA680867	SAMN16925448	141236307	ROBERT KOCH INSTITUTE	public	sra,fastq,run.zq	s3,gs,ncbi	ncbi.public,gs.us-east1,s3.us-east-1	SRX9589268	Illumina MiSeq	PAIRED	RANDOM	GENOMIC	Pasteurella multocida	ILLUMINA	2020-11-26T00:00:00Z	2020-11-26T03:02:00Z	1	IHIT36467	SRP294254	IHIT36467_lib	Microbe\, viral or environmental	2016	Germany	Europe	Germany	Wild boar	IHIT36467						whole organism
SRR13148919	WGS	575	162565445	PRJNA680867	SAMN16925446	81902000	ROBERT KOCH INSTITUTE	public	run.zq,fastq,sra	s3,ncbi,gs	ncbi.public,gs.us-east1,s3.us-east-1	SRX9589263	Illumina MiSeq	PAIRED	RANDOM	GENOMIC	Pasteurella multocida	ILLUMINA	2020-11-26T00:00:00Z	2020-11-26T03:03:00Z	1	IHIT25112	SRP294254	IHIT25112_lib	Microbe\, viral or environmental	2013	Germany	Europe	Germany	Wild boar	IHIT25112						whole organism
SRR13148922	WGS	299	531689955	PRJNA680867	SAMN16925506	221646913	ROBERT KOCH INSTITUTE	public	sra,run.zq,fastq	s3,ncbi,gs	gs.us-east1,ncbi.public,s3.us-east-1	SRX9589260	NextSeq 500	PAIRED	RANDOM	GENOMIC	Pasteurella multocida	ILLUMINA	2020-11-26T00:00:00Z	2020-11-26T03:02:00Z	1	IHIT39163	SRP294254	IHIT39163_lib	Microbe\, viral or environmental	2019	Germany	Europe	Germany	Cattle	IHIT39163						whole organism
SRR13148923	WGS	299	532073577	PRJNA680867	SAMN16925505	220210228	ROBERT KOCH INSTITUTE	public	run.zq,fastq,sra	s3,ncbi,gs	gs.us-east1,ncbi.public,s3.us-east-1	SRX9589259	NextSeq 500	PAIRED	RANDOM	GENOMIC	Pasteurella multocida	ILLUMINA	2020-11-26T00:00:00Z	2020-11-26T03:02:00Z	1	IHIT39162	SRP294254	IHIT39162_lib	Microbe\, viral or environmental	2019	Germany	Europe	Germany	Wild boar	IHIT39162						whole organism
SRR13148924	WGS	299	436230904	PRJNA680867	SAMN16925504	179865808	ROBERT KOCH INSTITUTE	public	run.zq,fastq,sra	ncbi,s3,gs	s3.us-east-1,gs.us-east1,ncbi.public	SRX9589258	NextSeq 500	PAIRED	RANDOM	GENOMIC	Pasteurella multocida	ILLUMINA	2020-11-26T00:00:00Z	2020-11-26T03:02:00Z	1	IHIT39161	SRP294254	IHIT39161_lib	Microbe\, viral or environmental	2018	Germany	Europe	Germany	Wild boar	IHIT39161						whole organism
SRR13148925	WGS	298	724582007	PRJNA680867	SAMN16925503	299715956	ROBERT KOCH INSTITUTE	public	sra,fastq,run.zq	gs,ncbi,s3	ncbi.public,gs.us-east1,s3.us-east-1	SRX9589257	NextSeq 500	PAIRED	RANDOM	GENOMIC	Pasteurella multocida	ILLUMINA	2020-11-26T00:00:00Z	2020-11-26T03:02:00Z	1	IHIT39160	SRP294254	IHIT39160_lib	Microbe\, viral or environmental	2018	Germany	Europe	Germany	Cattle	IHIT39160						whole organism
SRR13148926	WGS	296	590774310	PRJNA680867	SAMN16925502	241448475	ROBERT KOCH INSTITUTE	public	sra,run.zq,fastq	ncbi,s3,gs	ncbi.public,s3.us-east-1,gs.us-east1	SRX9589256	NextSeq 500	PAIRED	RANDOM	GENOMIC	Pasteurella multocida	ILLUMINA	2020-11-26T00:00:00Z	2020-11-26T03:02:00Z	1	IHIT39159	SRP294254	IHIT39159_lib	Microbe\, viral or environmental	2018	Germany	Europe	Germany	Cattle	IHIT39159						whole organism
SRR13148927	WGS	299	762239491	PRJNA680867	SAMN16925501	318715040	ROBERT KOCH INSTITUTE	public	sra,fastq,run.zq	s3,gs,ncbi	ncbi.public,gs.us-east1,s3.us-east-1	SRX9589255	NextSeq 500	PAIRED	RANDOM	GENOMIC	Pasteurella multocida	ILLUMINA	2020-11-26T00:00:00Z	2020-11-26T03:03:00Z	1	IHIT39158	SRP294254	IHIT39158_lib	Microbe\, viral or environmental	2018	Germany	Europe	Germany	Cattle	IHIT39158						whole organism
SRR13148928	WGS	297	502075567	PRJNA680867	SAMN16925500	216703126	ROBERT KOCH INSTITUTE	public	fastq,sra,run.zq	s3,gs,ncbi	ncbi.public,s3.us-east-1,gs.us-east1	SRX9589254	NextSeq 500	PAIRED	RANDOM	GENOMIC	Pasteurella multocida	ILLUMINA	2020-11-26T00:00:00Z	2020-11-26T03:02:00Z	1	IHIT39157	SRP294254	IHIT39157_lib	Microbe\, viral or environmental	2018	Germany	Europe	Germany	Pig	IHIT39157						whole organism
SRR13148929	WGS	299	606577628	PRJNA680867	SAMN16925499	258404146	ROBERT KOCH INSTITUTE	public	run.zq,sra,fastq	ncbi,s3,gs	gs.us-east1,ncbi.public,s3.us-east-1	SRX9589253	NextSeq 500	PAIRED	RANDOM	GENOMIC	Pasteurella multocida	ILLUMINA	2020-11-26T00:00:00Z	2020-11-26T03:02:00Z	1	IHIT39156	SRP294254	IHIT39156_lib	Microbe\, viral or environmental	2018	Germany	Europe	Germany	Cattle	IHIT39156						whole organism
SRR13148930	WGS	575	283125806	PRJNA680867	SAMN16925445	139132622	ROBERT KOCH INSTITUTE	public	run.zq,sra,fastq	ncbi,gs,s3	gs.us-east1,s3.us-east-1,ncbi.public	SRX9589252	Illumina MiSeq	PAIRED	RANDOM	GENOMIC	Pasteurella multocida	ILLUMINA	2020-11-26T00:00:00Z	2020-11-26T03:03:00Z	1	IHIT25111	SRP294254	IHIT25111_lib	Microbe\, viral or environmental	2013	Germany	Europe	Germany	Cattle	IHIT25111						whole organism
SRR13148931	WGS	299	525362867	PRJNA680867	SAMN16925498	218594332	ROBERT KOCH INSTITUTE	public	run.zq,sra,fastq	s3,gs,ncbi	gs.us-east1,ncbi.public,s3.us-east-1	SRX9589251	NextSeq 500	PAIRED	RANDOM	GENOMIC	Pasteurella multocida	ILLUMINA	2020-11-26T00:00:00Z	2020-11-26T03:02:00Z	1	IHIT39155	SRP294254	IHIT39155_lib	Microbe\, viral or environmental	2018	Germany	Europe	Germany	Cattle	IHIT39155						whole organism
SRR13148932	WGS	299	572544391	PRJNA680867	SAMN16925497	237985712	ROBERT KOCH INSTITUTE	public	run.zq,sra,fastq	ncbi,gs,s3	ncbi.public,gs.us-east1,s3.us-east-1	SRX9589250	NextSeq 500	PAIRED	RANDOM	GENOMIC	Pasteurella multocida	ILLUMINA	2020-11-26T00:00:00Z	2020-11-26T03:02:00Z	1	IHIT39154	SRP294254	IHIT39154_lib	Microbe\, viral or environmental	2018	Germany	Europe	Germany	Cattle	IHIT39154						whole organism
SRR13148933	WGS	299	305142274	PRJNA680867	SAMN16925496	128821408	ROBERT KOCH INSTITUTE	public	sra,run.zq,fastq	s3,ncbi,gs	s3.us-east-1,gs.us-east1,ncbi.public	SRX9589249	NextSeq 500	PAIRED	RANDOM	GENOMIC	Pasteurella multocida	ILLUMINA	2020-11-26T00:00:00Z	2020-11-26T03:02:00Z	1	IHIT39153	SRP294254	IHIT39153_lib	Microbe\, viral or environmental	2018	Germany	Europe	Germany	Cattle	IHIT39153						whole organism
SRR13148934	WGS	299	572996031	PRJNA680867	SAMN16925495	239469684	ROBERT KOCH INSTITUTE	public	run.zq,fastq,sra	s3,ncbi,gs	ncbi.public,gs.us-east1,s3.us-east-1	SRX9589248	NextSeq 500	PAIRED	RANDOM	GENOMIC	Pasteurella multocida	ILLUMINA	2020-11-26T00:00:00Z	2020-11-26T03:02:00Z	1	IHIT39152	SRP294254	IHIT39152_lib	Microbe\, viral or environmental	2018	Germany	Europe	Germany	Fallow deer	IHIT39152						whole organism
SRR13148935	WGS	299	569086363	PRJNA680867	SAMN16925494	236012322	ROBERT KOCH INSTITUTE	public	run.zq,sra,fastq	s3,ncbi,gs	s3.us-east-1,ncbi.public,gs.us-east1	SRX9589247	NextSeq 500	PAIRED	RANDOM	GENOMIC	Pasteurella multocida	ILLUMINA	2020-11-26T00:00:00Z	2020-11-26T03:02:00Z	1	IHIT39151	SRP294254	IHIT39151_lib	Microbe\, viral or environmental	2018	Germany	Europe	Germany	Cattle	IHIT39151						whole organism
SRR13148936	WGS	502	763399432	PRJNA680867	SAMN16925493	323740180	ROBERT KOCH INSTITUTE	public	run.zq,fastq,sra	s3,ncbi,gs	gs.us-east1,s3.us-east-1,ncbi.public	SRX9589246	Illumina HiSeq 1500	PAIRED	RANDOM	GENOMIC	Pasteurella multocida	ILLUMINA	2020-11-26T00:00:00Z	2020-11-26T03:02:00Z	1	IHIT37771	SRP294254	IHIT37771_lib	Microbe\, viral or environmental	2013	Hungary	Europe	Hungary	Pig	IHIT37771						whole organism
SRR13148937	WGS	502	1201344734	PRJNA680867	SAMN16925492	530859498	ROBERT KOCH INSTITUTE	public	run.zq,sra,fastq	ncbi,s3,gs	ncbi.public,gs.us-east1,s3.us-east-1	SRX9589245	Illumina HiSeq 1500	PAIRED	RANDOM	GENOMIC	Pasteurella multocida	ILLUMINA	2020-11-26T00:00:00Z	2020-11-26T03:03:00Z	1	IHIT37770	SRP294254	IHIT37770_lib	Microbe\, viral or environmental	2013	Hungary	Europe	Hungary	Pig	IHIT37770						whole organism
SRR13148938	WGS	502	427475590	PRJNA680867	SAMN16925491	183395882	ROBERT KOCH INSTITUTE	public	run.zq,sra,fastq	s3,ncbi,gs	s3.us-east-1,ncbi.public,gs.us-east1	SRX9589244	Illumina HiSeq 1500	PAIRED	RANDOM	GENOMIC	Pasteurella multocida	ILLUMINA	2020-11-26T00:00:00Z	2020-11-26T03:02:00Z	1	IHIT37589	SRP294254	IHIT37589_lib	Microbe\, viral or environmental	2018	Germany	Europe	Germany	Minipig	IHIT37589						whole organism
SRR13148939	WGS	502	1569064754	PRJNA680867	SAMN16925490	671583748	ROBERT KOCH INSTITUTE	public	sra,run.zq,fastq	gs,ncbi,s3	gs.us-east1,ncbi.public,s3.us-east-1	SRX9589243	Illumina HiSeq 1500	PAIRED	RANDOM	GENOMIC	Pasteurella multocida	ILLUMINA	2020-11-26T00:00:00Z	2020-11-26T03:03:00Z	1	IHIT37588	SRP294254	IHIT37588_lib	Microbe\, viral or environmental	2017	Germany	Europe	Germany	Cattle	IHIT37588						whole organism
SRR13148941	WGS	570	268872619	PRJNA680867	SAMN16925444	128809506	ROBERT KOCH INSTITUTE	public	sra,fastq,run.zq	s3,ncbi,gs	s3.us-east-1,ncbi.public,gs.us-east1	SRX9589241	Illumina MiSeq	PAIRED	RANDOM	GENOMIC	Pasteurella multocida	ILLUMINA	2020-11-26T00:00:00Z	2020-11-26T03:03:00Z	1	IHIT25108	SRP294254	IHIT25108_lib	Microbe\, viral or environmental	2013	Germany	Europe	Germany	Cattle	IHIT25108						whole organism
SRR13148942	WGS	502	940243992	PRJNA680867	SAMN16925488	402784513	ROBERT KOCH INSTITUTE	public	sra,fastq,run.zq	gs,ncbi,s3	s3.us-east-1,ncbi.public,gs.us-east1	SRX9589240	Illumina HiSeq 1500	PAIRED	RANDOM	GENOMIC	Pasteurella multocida	ILLUMINA	2020-11-26T00:00:00Z	2020-11-26T03:03:00Z	1	IHIT37586	SRP294254	IHIT37586_lib	Microbe\, viral or environmental	2016	Germany	Europe	Germany	Cattle	IHIT37586						whole organism
SRR13148943	WGS	502	717546752	PRJNA680867	SAMN16925487	307705689	ROBERT KOCH INSTITUTE	public	sra,fastq,run.zq	s3,ncbi,gs	s3.us-east-1,ncbi.public,gs.us-east1	SRX9589239	Illumina HiSeq 1500	PAIRED	RANDOM	GENOMIC	Pasteurella multocida	ILLUMINA	2020-11-26T00:00:00Z	2020-11-26T03:02:00Z	1	IHIT37585	SRP294254	IHIT37585_lib	Microbe\, viral or environmental	2017	Germany	Europe	Germany	Wild boar	IHIT37585						whole organism
SRR13148944	WGS	502	613525826	PRJNA680867	SAMN16925486	265745736	ROBERT KOCH INSTITUTE	public	fastq,run.zq,sra	s3,ncbi,gs	s3.us-east-1,gs.us-east1,ncbi.public	SRX9589238	Illumina HiSeq 1500	PAIRED	RANDOM	GENOMIC	Pasteurella multocida	ILLUMINA	2020-11-26T00:00:00Z	2020-11-26T03:02:00Z	1	IHIT37584	SRP294254	IHIT37584_lib	Microbe\, viral or environmental	2014	Germany	Europe	Germany	Cattle	IHIT37584						whole organism
SRR13148945	WGS	502	442455270	PRJNA680867	SAMN16925485	197749493	ROBERT KOCH INSTITUTE	public	sra,fastq,run.zq	ncbi,s3,gs	s3.us-east-1,ncbi.public,gs.us-east1	SRX9589237	Illumina HiSeq 1500	PAIRED	RANDOM	GENOMIC	Pasteurella multocida	ILLUMINA	2020-11-26T00:00:00Z	2020-11-26T03:02:00Z	1	IHIT37583	SRP294254	IHIT37583_lib	Microbe\, viral or environmental	2017	Germany	Europe	Germany	Cattle	IHIT37583						whole organism
SRR13148946	WGS	502	1003948796	PRJNA680867	SAMN16925484	428294205	ROBERT KOCH INSTITUTE	public	fastq,run.zq,sra	s3,ncbi,gs	gs.us-east1,ncbi.public,s3.us-east-1	SRX9589236	Illumina HiSeq 1500	PAIRED	RANDOM	GENOMIC	Pasteurella multocida	ILLUMINA	2020-11-26T00:00:00Z	2020-11-26T03:03:00Z	1	IHIT37582	SRP294254	IHIT37582_lib	Microbe\, viral or environmental	2016	Germany	Europe	Germany	Pig	IHIT37582						whole organism
SRR13148947	WGS	502	311148636	PRJNA680867	SAMN16925483	137992236	ROBERT KOCH INSTITUTE	public	run.zq,sra,fastq	gs,ncbi,s3	gs.us-east1,ncbi.public,s3.us-east-1	SRX9589235	Illumina HiSeq 1500	PAIRED	RANDOM	GENOMIC	Pasteurella multocida	ILLUMINA	2020-11-26T00:00:00Z	2020-11-26T03:02:00Z	1	IHIT37581	SRP294254	IHIT37581_lib	Microbe\, viral or environmental	2014	Germany	Europe	Germany	Pig	IHIT37581						whole organism
SRR13148948	WGS	502	359322062	PRJNA680867	SAMN16925482	154333597	ROBERT KOCH INSTITUTE	public	fastq,run.zq,sra	gs,s3,ncbi	ncbi.public,s3.us-east-1,gs.us-east1	SRX9589234	Illumina HiSeq 1500	PAIRED	RANDOM	GENOMIC	Pasteurella multocida	ILLUMINA	2020-11-26T00:00:00Z	2020-11-26T03:02:00Z	1	IHIT37580	SRP294254	IHIT37580_lib	Microbe\, viral or environmental	2017	Germany	Europe	Germany	Piglet	IHIT37580						whole organism
SRR13148949	WGS	502	1191855428	PRJNA680867	SAMN16925481	521339730	ROBERT KOCH INSTITUTE	public	run.zq,sra,fastq	s3,gs,ncbi	ncbi.public,gs.us-east1,s3.us-east-1	SRX9589233	Illumina HiSeq 1500	PAIRED	RANDOM	GENOMIC	Pasteurella multocida	ILLUMINA	2020-11-26T00:00:00Z	2020-11-26T03:03:00Z	1	IHIT37579	SRP294254	IHIT37579_lib	Microbe\, viral or environmental	2018	Germany	Europe	Germany	Piglet	IHIT37579						whole organism
SRR13148950	WGS	502	743892716	PRJNA680867	SAMN16925480	317486913	ROBERT KOCH INSTITUTE	public	run.zq,fastq,sra	ncbi,gs,s3	s3.us-east-1,ncbi.public,gs.us-east1	SRX9589232	Illumina HiSeq 1500	PAIRED	RANDOM	GENOMIC	Pasteurella multocida	ILLUMINA	2020-11-26T00:00:00Z	2020-11-26T03:02:00Z	1	IHIT37578	SRP294254	IHIT37578_lib	Microbe\, viral or environmental	2014	Germany	Europe	Germany	Wild boar	IHIT37578						whole organism
SRR13148951	WGS	502	446021478	PRJNA680867	SAMN16925479	191675375	ROBERT KOCH INSTITUTE	public	sra,fastq,run.zq	s3,gs,ncbi	gs.us-east1,s3.us-east-1,ncbi.public	SRX9589231	Illumina HiSeq 1500	PAIRED	RANDOM	GENOMIC	Pasteurella multocida	ILLUMINA	2020-11-26T00:00:00Z	2020-11-26T03:02:00Z	1	IHIT37577	SRP294254	IHIT37577_lib	Microbe\, viral or environmental	2013	Germany	Europe	Germany	Cattle	IHIT37577						whole organism
SRR13148952	WGS	502	483526902	PRJNA680867	SAMN16925443	234677536	ROBERT KOCH INSTITUTE	public	sra,fastq,run.zq	ncbi,s3,gs	ncbi.public,gs.us-east1,s3.us-east-1	SRX9589230	Illumina HiSeq 1500	PAIRED	RANDOM	GENOMIC	Pasteurella multocida	ILLUMINA	2020-11-26T00:00:00Z	2020-11-26T03:02:00Z	1	IHIT25102	SRP294254	IHIT25102_lib	Microbe\, viral or environmental	2010	Germany	Europe	Germany	Pig	IHIT25102						whole organism
SRR13148953	WGS	502	876807758	PRJNA680867	SAMN16925478	368125858	ROBERT KOCH INSTITUTE	public	sra,run.zq,fastq	ncbi,gs,s3	s3.us-east-1,gs.us-east1,ncbi.public	SRX9589229	Illumina HiSeq 1500	PAIRED	RANDOM	GENOMIC	Pasteurella multocida	ILLUMINA	2020-11-26T00:00:00Z	2020-11-26T03:03:00Z	1	IHIT37576	SRP294254	IHIT37576_lib	Microbe\, viral or environmental	2017	Germany	Europe	Germany	Wild boar	IHIT37576						whole organism
SRR13148954	WGS	502	793594230	PRJNA680867	SAMN16925477	333612289	ROBERT KOCH INSTITUTE	public	run.zq,fastq,sra	s3,gs,ncbi	s3.us-east-1,gs.us-east1,ncbi.public	SRX9589228	Illumina HiSeq 1500	PAIRED	RANDOM	GENOMIC	Pasteurella multocida	ILLUMINA	2020-11-26T00:00:00Z	2020-11-26T03:02:00Z	1	IHIT37575	SRP294254	IHIT37575_lib	Microbe\, viral or environmental	2016	Germany	Europe	Germany	Cattle	IHIT37575						whole organism
SRR13148955	WGS	502	627074806	PRJNA680867	SAMN16925476	271254044	ROBERT KOCH INSTITUTE	public	sra,run.zq,fastq	ncbi,gs,s3	ncbi.public,s3.us-east-1,gs.us-east1	SRX9589227	Illumina HiSeq 1500	PAIRED	RANDOM	GENOMIC	Pasteurella multocida	ILLUMINA	2020-11-26T00:00:00Z	2020-11-26T03:02:00Z	1	IHIT37574	SRP294254	IHIT37574_lib	Microbe\, viral or environmental	2016	Germany	Europe	Germany	Wild boar	IHIT37574						whole organism
SRR13148956	WGS	502	646607626	PRJNA680867	SAMN16925475	274128926	ROBERT KOCH INSTITUTE	public	fastq,sra,run.zq	s3,gs,ncbi	ncbi.public,s3.us-east-1,gs.us-east1	SRX9589226	Illumina HiSeq 1500	PAIRED	RANDOM	GENOMIC	Pasteurella multocida	ILLUMINA	2020-11-26T00:00:00Z	2020-11-26T03:02:00Z	1	IHIT37573	SRP294254	IHIT37573_lib	Microbe\, viral or environmental	2014	Germany	Europe	Germany	Wild boar	IHIT37573						whole organism
SRR13148957	WGS	502	438400114	PRJNA680867	SAMN16925474	186023925	ROBERT KOCH INSTITUTE	public	run.zq,sra,fastq	ncbi,s3,gs	gs.us-east1,ncbi.public,s3.us-east-1	SRX9589225	Illumina HiSeq 1500	PAIRED	RANDOM	GENOMIC	Pasteurella multocida	ILLUMINA	2020-11-26T00:00:00Z	2020-11-26T03:02:00Z	1	IHIT37572	SRP294254	IHIT37572_lib	Microbe\, viral or environmental	2015	Germany	Europe	Germany	Fallow deer	IHIT37572						whole organism
SRR13148958	WGS	502	647591546	PRJNA680867	SAMN16925473	276384416	ROBERT KOCH INSTITUTE	public	fastq,sra,run.zq	gs,s3,ncbi	ncbi.public,s3.us-east-1,gs.us-east1	SRX9589224	Illumina HiSeq 1500	PAIRED	RANDOM	GENOMIC	Pasteurella multocida	ILLUMINA	2020-11-26T00:00:00Z	2020-11-26T03:02:00Z	1	IHIT37571	SRP294254	IHIT37571_lib	Microbe\, viral or environmental	2016	Germany	Europe	Germany	Cattle	IHIT37571						whole organism
SRR13148959	WGS	502	498327368	PRJNA680867	SAMN16925472	218240221	ROBERT KOCH INSTITUTE	public	sra,run.zq,fastq	s3,gs,ncbi	gs.us-east1,ncbi.public,s3.us-east-1	SRX9589223	Illumina HiSeq 1500	PAIRED	RANDOM	GENOMIC	Pasteurella multocida	ILLUMINA	2020-11-26T00:00:00Z	2020-11-26T03:02:00Z	1	IHIT37570	SRP294254	IHIT37570_lib	Microbe\, viral or environmental	2014	Germany	Europe	Germany	Wild boar	IHIT37570						whole organism
SRR13148960	WGS	502	286586780	PRJNA680867	SAMN16925471	126683457	ROBERT KOCH INSTITUTE	public	sra,fastq,run.zq	s3,gs,ncbi	ncbi.public,s3.us-east-1,gs.us-east1	SRX9589222	Illumina HiSeq 1500	PAIRED	RANDOM	GENOMIC	Pasteurella multocida	ILLUMINA	2020-11-26T00:00:00Z	2020-11-26T03:02:00Z	1	IHIT37569	SRP294254	IHIT37569_lib	Microbe\, viral or environmental	2017	Germany	Europe	Germany	Calf	IHIT37569						whole organism
SRR13148961	WGS	502	464881618	PRJNA680867	SAMN16925470	203261009	ROBERT KOCH INSTITUTE	public	sra,fastq,run.zq	gs,ncbi,s3	s3.us-east-1,ncbi.public,gs.us-east1	SRX9589221	Illumina HiSeq 1500	PAIRED	RANDOM	GENOMIC	Pasteurella multocida	ILLUMINA	2020-11-26T00:00:00Z	2020-11-26T03:02:00Z	1	IHIT37568	SRP294254	IHIT37568_lib	Microbe\, viral or environmental	2016	Germany	Europe	Germany	Calf	IHIT37568						whole organism
SRR13148962	WGS	502	672492754	PRJNA680867	SAMN16925469	286271609	ROBERT KOCH INSTITUTE	public	run.zq,fastq,sra	gs,s3,ncbi	gs.us-east1,s3.us-east-1,ncbi.public	SRX9589220	Illumina HiSeq 1500	PAIRED	RANDOM	GENOMIC	Pasteurella multocida	ILLUMINA	2020-11-26T00:00:00Z	2020-11-26T03:02:00Z	1	IHIT37567	SRP294254	IHIT37567_lib	Microbe\, viral or environmental	2015	Germany	Europe	Germany	Calf	IHIT37567						whole organism
SRR13148963	WGS	502	680275762	PRJNA680867	SAMN16925442	332172111	ROBERT KOCH INSTITUTE	public	sra,run.zq,fastq	s3,gs,ncbi	ncbi.public,gs.us-east1,s3.us-east-1	SRX9589219	Illumina HiSeq 1500	PAIRED	RANDOM	GENOMIC	Pasteurella multocida	ILLUMINA	2020-11-26T00:00:00Z	2020-11-26T03:02:00Z	1	IHIT25098	SRP294254	IHIT25098_lib	Microbe\, viral or environmental	2010	Germany	Europe	Germany	Pig	IHIT25098						whole organism
SRR13148964	WGS	502	390771358	PRJNA680867	SAMN16925468	169184944	ROBERT KOCH INSTITUTE	public	run.zq,fastq,sra	ncbi,s3,gs	s3.us-east-1,gs.us-east1,ncbi.public	SRX9589218	Illumina HiSeq 1500	PAIRED	RANDOM	GENOMIC	Pasteurella multocida	ILLUMINA	2020-11-26T00:00:00Z	2020-11-26T03:02:00Z	1	IHIT37566	SRP294254	IHIT37566_lib	Microbe\, viral or environmental	2015	Germany	Europe	Germany	Calf	IHIT37566						whole organism
SRR13148965	WGS	502	695587264	PRJNA680867	SAMN16925467	301468873	ROBERT KOCH INSTITUTE	public	fastq,sra,run.zq	gs,ncbi,s3	gs.us-east1,ncbi.public,s3.us-east-1	SRX9589217	Illumina HiSeq 1500	PAIRED	RANDOM	GENOMIC	Pasteurella multocida	ILLUMINA	2020-11-26T00:00:00Z	2020-11-26T03:02:00Z	1	IHIT37565	SRP294254	IHIT37565_lib	Microbe\, viral or environmental	2017	Germany	Europe	Germany	Wild boar	IHIT37565						whole organism
SRR13148966	WGS	502	752669182	PRJNA680867	SAMN16925466	322538143	ROBERT KOCH INSTITUTE	public	fastq,sra,run.zq	gs,s3,ncbi	gs.us-east1,ncbi.public,s3.us-east-1	SRX9589216	Illumina HiSeq 1500	PAIRED	RANDOM	GENOMIC	Pasteurella multocida	ILLUMINA	2020-11-26T00:00:00Z	2020-11-26T03:03:00Z	1	IHIT37564	SRP294254	IHIT37564_lib	Microbe\, viral or environmental	2017	Germany	Europe	Germany	Cattle	IHIT37564						whole organism
SRR13148968	WGS	522	579124474	PRJNA680867	SAMN16925464	297654943	ROBERT KOCH INSTITUTE	public	fastq,run.zq,sra	gs,s3,ncbi	gs.us-east1,s3.us-east-1,ncbi.public	SRX9589214	Illumina MiSeq	PAIRED	RANDOM	GENOMIC	Pasteurella multocida	ILLUMINA	2020-11-26T00:00:00Z	2020-11-26T03:03:00Z	1	IHIT36484	SRP294254	IHIT36484_lib	Microbe\, viral or environmental	2017	Germany	Europe	Germany	Wild boar	IHIT36484						whole organism
SRR13148969	WGS	502	416189124	PRJNA680867	SAMN16925463	236850101	ROBERT KOCH INSTITUTE	public	fastq,run.zq,sra	gs,ncbi,s3	gs.us-east1,s3.us-east-1,ncbi.public	SRX9589213	Illumina HiSeq 1500	PAIRED	RANDOM	GENOMIC	Pasteurella multocida	ILLUMINA	2020-11-26T00:00:00Z	2020-11-26T03:02:00Z	1	IHIT36483	SRP294254	IHIT36483_lib	Microbe\, viral or environmental	2017	Germany	Europe	Germany	Wild boar	IHIT36483						whole organism
SRR13148970	WGS	502	831812996	PRJNA680867	SAMN16925462	469963242	ROBERT KOCH INSTITUTE	public	sra,run.zq,fastq	gs,ncbi,s3	s3.us-east-1,gs.us-east1,ncbi.public	SRX9589212	Illumina HiSeq 1500	PAIRED	RANDOM	GENOMIC	Pasteurella multocida	ILLUMINA	2020-11-26T00:00:00Z	2020-11-26T03:03:00Z	1	IHIT36482	SRP294254	IHIT36482_lib	Microbe\, viral or environmental	2017	Germany	Europe	Germany	Cattle	IHIT36482						whole organism
SRR13148971	WGS	602	626517654	PRJNA680867	SAMN16925461	377903399	ROBERT KOCH INSTITUTE	public	fastq,run.zq,sra	gs,ncbi,s3	s3.us-east-1,gs.us-east1,ncbi.public	SRX9589211	Illumina MiSeq	PAIRED	RANDOM	GENOMIC	Pasteurella multocida	ILLUMINA	2020-11-26T00:00:00Z	2020-11-26T03:03:00Z	1	IHIT36481	SRP294254	IHIT36481_lib	Microbe\, viral or environmental	2016	Germany	Europe	Germany	Pig	IHIT36481						whole organism
SRR13148972	WGS	502	726665582	PRJNA680867	SAMN16925460	410077081	ROBERT KOCH INSTITUTE	public	sra,run.zq,fastq	ncbi,s3,gs	ncbi.public,s3.us-east-1,gs.us-east1	SRX9589210	Illumina HiSeq 1500	PAIRED	RANDOM	GENOMIC	Pasteurella multocida	ILLUMINA	2020-11-26T00:00:00Z	2020-11-26T03:03:00Z	1	IHIT36480	SRP294254	IHIT36480_lib	Microbe\, viral or environmental	2016	Germany	Europe	Germany	Wild boar	IHIT36480						whole organism
SRR13148973	WGS	502	949205194	PRJNA680867	SAMN16925459	534303812	ROBERT KOCH INSTITUTE	public	run.zq,fastq,sra	ncbi,gs,s3	s3.us-east-1,ncbi.public,gs.us-east1	SRX9589209	Illumina HiSeq 1500	PAIRED	RANDOM	GENOMIC	Pasteurella multocida	ILLUMINA	2020-11-26T00:00:00Z	2020-11-26T03:03:00Z	1	IHIT36479	SRP294254	IHIT36479_lib	Microbe\, viral or environmental	2014	Germany	Europe	Germany	Calf	IHIT36479						whole organism
SRR13148974	WGS	502	159583792	PRJNA680867	SAMN16925441	78807346	ROBERT KOCH INSTITUTE	public	fastq,sra,run.zq	ncbi,s3,gs	gs.us-east1,s3.us-east-1,ncbi.public	SRX9589208	Illumina HiSeq 1500	PAIRED	RANDOM	GENOMIC	Pasteurella multocida	ILLUMINA	2020-11-26T00:00:00Z	2020-11-26T03:02:00Z	1	IHIT25096	SRP294254	IHIT25096_lib	Microbe\, viral or environmental	2010	Germany	Europe	Germany	Cattle	IHIT25096						whole organism
SRR13148976	WGS	502	855814118	PRJNA680867	SAMN16925457	484473104	ROBERT KOCH INSTITUTE	public	run.zq,sra,fastq	ncbi,gs,s3	gs.us-east1,s3.us-east-1,ncbi.public	SRX9589206	Illumina HiSeq 1500	PAIRED	RANDOM	GENOMIC	Pasteurella multocida	ILLUMINA	2020-11-26T00:00:00Z	2020-11-26T03:02:00Z	1	IHIT36477	SRP294254	IHIT36477_lib	Microbe\, viral or environmental	2017	Germany	Europe	Germany	Pig	IHIT36477						whole organism
SRR13148977	WGS	602	574351946	PRJNA680867	SAMN16925456	350528516	ROBERT KOCH INSTITUTE	public	sra,run.zq,fastq	gs,ncbi,s3	ncbi.public,s3.us-east-1,gs.us-east1	SRX9589205	Illumina MiSeq	PAIRED	RANDOM	GENOMIC	Pasteurella multocida	ILLUMINA	2020-11-26T00:00:00Z	2020-11-26T03:03:00Z	1	IHIT36475	SRP294254	IHIT36475_lib	Microbe\, viral or environmental	2016	Germany	Europe	Germany	Cattle	IHIT36475						whole organism
SRR13148978	WGS	530	388432769	PRJNA680867	SAMN16925455	203687345	ROBERT KOCH INSTITUTE	public	sra,run.zq,fastq	ncbi,gs,s3	s3.us-east-1,ncbi.public,gs.us-east1	SRX9589204	Illumina MiSeq	PAIRED	RANDOM	GENOMIC	Pasteurella multocida	ILLUMINA	2020-11-26T00:00:00Z	2020-11-26T03:03:00Z	1	IHIT36474	SRP294254	IHIT36474_lib	Microbe\, viral or environmental	2016	Germany	Europe	Germany	Cattle	IHIT36474						whole organism
SRR13148979	WGS	531	356537376	PRJNA680867	SAMN16925454	197335560	ROBERT KOCH INSTITUTE	public	run.zq,sra,fastq	ncbi,s3,gs	gs.us-east1,ncbi.public,s3.us-east-1	SRX9589203	Illumina MiSeq	PAIRED	RANDOM	GENOMIC	Pasteurella multocida	ILLUMINA	2020-11-26T00:00:00Z	2020-11-26T03:03:00Z	1	IHIT36473	SRP294254	IHIT36473_lib	Microbe\, viral or environmental	2014	Germany	Europe	Germany	Calf	IHIT36473						whole organism
SRR13148980	WGS	602	698673374	PRJNA680867	SAMN16925453	429179809	ROBERT KOCH INSTITUTE	public	sra,run.zq,fastq	s3,ncbi,gs	gs.us-east1,ncbi.public,s3.us-east-1	SRX9589202	Illumina MiSeq	PAIRED	RANDOM	GENOMIC	Pasteurella multocida	ILLUMINA	2020-11-26T00:00:00Z	2020-11-26T03:04:00Z	1	IHIT36472	SRP294254	IHIT36472_lib	Microbe\, viral or environmental	2016	Germany	Europe	Germany	Cattle	IHIT36472						whole organism
SRR13148981	WGS	502	524989592	PRJNA680867	SAMN16925452	294761103	ROBERT KOCH INSTITUTE	public	fastq,run.zq,sra	s3,gs,ncbi	gs.us-east1,s3.us-east-1,ncbi.public	SRX9589201	Illumina HiSeq 1500	PAIRED	RANDOM	GENOMIC	Pasteurella multocida	ILLUMINA	2020-11-26T00:00:00Z	2020-11-26T03:03:00Z	1	IHIT36471	SRP294254	IHIT36471_lib	Microbe\, viral or environmental	2016	Germany	Europe	Germany	Calf	IHIT36471						whole organism
SRR13148982	WGS	502	1294346258	PRJNA680867	SAMN16925451	735447528	ROBERT KOCH INSTITUTE	public	sra,run.zq,fastq	s3,ncbi,gs	s3.us-east-1,ncbi.public,gs.us-east1	SRX9589200	Illumina HiSeq 1500	PAIRED	RANDOM	GENOMIC	Pasteurella multocida	ILLUMINA	2020-11-26T00:00:00Z	2020-11-26T03:03:00Z	1	IHIT36470	SRP294254	IHIT36470_lib	Microbe\, viral or environmental	2016	Germany	Europe	Germany	Horse	IHIT36470						whole organism
SRR13148983	WGS	546	318624030	PRJNA680867	SAMN16925450	170773221	ROBERT KOCH INSTITUTE	public	run.zq,sra,fastq	ncbi,s3,gs	ncbi.public,gs.us-east1,s3.us-east-1	SRX9589199	Illumina MiSeq	PAIRED	RANDOM	GENOMIC	Pasteurella multocida	ILLUMINA	2020-11-26T00:00:00Z	2020-11-26T03:03:00Z	1	IHIT36469	SRP294254	IHIT36469_lib	Microbe\, viral or environmental	2015	Germany	Europe	Germany	Wild boar	IHIT36469						whole organism
SRR13148984	WGS	502	951718206	PRJNA680867	SAMN16925449	533585325	ROBERT KOCH INSTITUTE	public	run.zq,fastq,sra	gs,ncbi,s3	s3.us-east-1,ncbi.public,gs.us-east1	SRX9589198	Illumina HiSeq 1500	PAIRED	RANDOM	GENOMIC	Pasteurella multocida	ILLUMINA	2020-11-26T00:00:00Z	2020-11-26T03:03:00Z	1	IHIT36468	SRP294254	IHIT36468_lib	Microbe\, viral or environmental	2014	Germany	Europe	Germany	Wild boar	IHIT36468						whole organism
SRR13148985	WGS	577	173800951	PRJNA680867	SAMN16925440	87295996	ROBERT KOCH INSTITUTE	public	fastq,sra,run.zq	gs,s3,ncbi	gs.us-east1,s3.us-east-1,ncbi.public	SRX9589197	Illumina MiSeq	PAIRED	RANDOM	GENOMIC	Pasteurella multocida	ILLUMINA	2020-11-26T00:00:00Z	2020-11-26T03:03:00Z	1	IHIT25079	SRP294254	IHIT25079_lib	Microbe\, viral or environmental	2013	Germany	Europe	Germany	Cattle	IHIT25079						whole organism
SRR13148986	WGS	502	294341676	PRJNA680867	SAMN16925439	144701137	ROBERT KOCH INSTITUTE	public	fastq,run.zq,sra	gs,ncbi,s3	ncbi.public,s3.us-east-1,gs.us-east1	SRX9589196	Illumina HiSeq 1500	PAIRED	RANDOM	GENOMIC	Pasteurella multocida	ILLUMINA	2020-11-26T00:00:00Z	2020-11-26T03:02:00Z	1	IHIT25070	SRP294254	IHIT25070_lib	Microbe\, viral or environmental	2010	Germany	Europe	Germany	Fallow deer	IHIT25070						whole organism
SRR12130698	WGS	264	354945312	PRJNA643588	SAMN15420675	171826018	THE UNIVERSITY OF QUEENSLAND	public	fastq,run.zq,sra	gs,ncbi,s3	ncbi.public,s3.us-east-1,gs.us-east1	SRX8651983	NextSeq 500	PAIRED	RANDOM	GENOMIC	Pasteurella multocida	ILLUMINA	2020-07-02T00:00:00Z	2020-07-02T01:23:00Z	1	PM213	SRP269638	IllPM213	Pathogen.env	1994	Australia	Oceania	Australia	Gallus gallus domesticus		lung_chicken_4	Pat Blackall	not collected	Fowl Cholera	PM213
SRR12130699	WGS	268	422074198	PRJNA643588	SAMN15420674	202668595	THE UNIVERSITY OF QUEENSLAND	public	run.zq,sra,fastq	gs,ncbi,s3	ncbi.public,gs.us-east1,s3.us-east-1	SRX8651982	NextSeq 500	PAIRED	RANDOM	GENOMIC	Pasteurella multocida	ILLUMINA	2020-07-02T00:00:00Z	2020-07-02T01:19:00Z	1	PM212	SRP269638	IllPM212	Pathogen.env	1994	Australia	Oceania	Australia	Gallus gallus domesticus		pericardium_chicken_4	Pat Blackall	not collected	Fowl Cholera	PM212
SRR12130700	WGS	279	727980775	PRJNA643588	SAMN15420738	305667391	THE UNIVERSITY OF QUEENSLAND	public	sra,run.zq,fastq	s3,gs,ncbi	gs.us-east1,ncbi.public,s3.us-east-1	SRX8651981	NextSeq 500	PAIRED	RANDOM	GENOMIC	Pasteurella multocida	ILLUMINA	2020-07-02T00:00:00Z	2020-07-02T01:27:00Z	1	PM2587	SRP269638	IllPM2587	Pathogen.env	2019	Australia	Oceania	Australia	Gallus gallus domesticus		not collected	Conny Turni	not collected	Fowl Cholera	PM2587
SRR12130701	WGS	273	808824786	PRJNA643588	SAMN15420737	337209302	THE UNIVERSITY OF QUEENSLAND	public	sra,fastq,run.zq	s3,gs,ncbi	ncbi.public,gs.us-east1,s3.us-east-1	SRX8651980	NextSeq 500	PAIRED	RANDOM	GENOMIC	Pasteurella multocida	ILLUMINA	2020-07-02T00:00:00Z	2020-07-02T01:18:00Z	1	PM2586	SRP269638	IllPM2586	Pathogen.env	2019	Australia	Oceania	Australia	Gallus gallus domesticus		not collected	Conny Turni	not collected	Fowl Cholera	PM2586
SRR12130702	WGS	273	732598454	PRJNA643588	SAMN15420736	306850020	THE UNIVERSITY OF QUEENSLAND	public	sra,fastq,run.zq	ncbi,s3,gs	gs.us-east1,s3.us-east-1,ncbi.public	SRX8651979	NextSeq 500	PAIRED	RANDOM	GENOMIC	Pasteurella multocida	ILLUMINA	2020-07-02T00:00:00Z	2020-07-02T01:17:00Z	1	PM2585	SRP269638	IllPM2585	Pathogen.env	2019	Australia	Oceania	Australia	Gallus gallus domesticus		not collected	Conny Turni	not collected	Fowl Cholera	PM2585
SRR12130703	WGS	264	513537790	PRJNA643588	SAMN15420673	248088921	THE UNIVERSITY OF QUEENSLAND	public	sra,fastq,run.zq	gs,s3,ncbi	gs.us-east1,s3.us-east-1,ncbi.public	SRX8651978	NextSeq 500	PAIRED	RANDOM	GENOMIC	Pasteurella multocida	ILLUMINA	2020-07-02T00:00:00Z	2020-07-02T01:17:00Z	1	PM211	SRP269638	IllPM211	Pathogen.env	1994	Australia	Oceania	Australia	Gallus gallus domesticus		liver_chicken_3	Pat Blackall	not collected	Fowl Cholera	PM211
SRR12130704	WGS	282	762739430	PRJNA643588	SAMN15420735	319797197	THE UNIVERSITY OF QUEENSLAND	public	run.zq,fastq,sra	gs,ncbi,s3	gs.us-east1,s3.us-east-1,ncbi.public	SRX8651977	NextSeq 500	PAIRED	RANDOM	GENOMIC	Pasteurella multocida	ILLUMINA	2020-07-02T00:00:00Z	2020-07-02T01:18:00Z	1	PM2470	SRP269638	IllPM2470	Pathogen.env	2018	Australia	Oceania	Australia	Gallus gallus domesticus		not collected	Conny Turni	not collected	Fowl Cholera	PM2470
SRR12130705	WGS	280	753335155	PRJNA643588	SAMN15420734	316261673	THE UNIVERSITY OF QUEENSLAND	public	sra,run.zq,fastq	ncbi,gs,s3	ncbi.public,gs.us-east1,s3.us-east-1	SRX8651976	NextSeq 500	PAIRED	RANDOM	GENOMIC	Pasteurella multocida	ILLUMINA	2020-07-02T00:00:00Z	2020-07-02T01:18:00Z	1	PM2445	SRP269638	IllPM2445	Pathogen.env	2018	Australia	Oceania	Australia	Gallus gallus domesticus		not collected	Conny Turni	not collected	Fowl Cholera	PM2445
SRR12130706	WGS	283	716352130	PRJNA643588	SAMN15420733	299764374	THE UNIVERSITY OF QUEENSLAND	public	run.zq,fastq,sra	s3,ncbi,gs	ncbi.public,s3.us-east-1,gs.us-east1	SRX8651975	NextSeq 500	PAIRED	RANDOM	GENOMIC	Pasteurella multocida	ILLUMINA	2020-07-02T00:00:00Z	2020-07-02T01:18:00Z	1	PM2401	SRP269638	IllPM2401	Pathogen.env	2018	Australia	Oceania	Australia	Gallus gallus domesticus		not collected	Conny Turni	not collected	Fowl Cholera	PM2401
SRR12130707	WGS	276	804824338	PRJNA643588	SAMN15420732	336484569	THE UNIVERSITY OF QUEENSLAND	public	sra,run.zq,fastq	gs,s3,ncbi	s3.us-east-1,gs.us-east1,ncbi.public	SRX8651974	NextSeq 500	PAIRED	RANDOM	GENOMIC	Pasteurella multocida	ILLUMINA	2020-07-02T00:00:00Z	2020-07-02T01:22:00Z	1	PM2398	SRP269638	IllPM2398	Pathogen.env	2018	Australia	Oceania	Australia	Gallus gallus domesticus		not collected	Conny Turni	not collected	Fowl Cholera	PM2398
SRR12130708	WGS	273	747997300	PRJNA643588	SAMN15420731	360289214	THE UNIVERSITY OF QUEENSLAND	public	fastq,sra,run.zq	gs,s3,ncbi	ncbi.public,gs.us-east1,s3.us-east-1	SRX8651973	NextSeq 500	PAIRED	RANDOM	GENOMIC	Pasteurella multocida	ILLUMINA	2020-07-02T00:00:00Z	2020-07-02T01:18:00Z	1	PM2391	SRP269638	IllPM2391	Pathogen.env	2018	Australia	Oceania	Australia	Gallus gallus domesticus		not collected	Conny Turni	not collected	Fowl Cholera	PM2391
SRR12130709	WGS	283	888791238	PRJNA643588	SAMN15420730	429289753	THE UNIVERSITY OF QUEENSLAND	public	run.zq,sra,fastq	s3,gs,ncbi	gs.us-east1,ncbi.public,s3.us-east-1	SRX8651972	NextSeq 500	PAIRED	RANDOM	GENOMIC	Pasteurella multocida	ILLUMINA	2020-07-02T00:00:00Z	2020-07-02T01:19:00Z	1	PM2390	SRP269638	IllPM2390	Pathogen.env	2018	Australia	Oceania	Australia	Gallus gallus domesticus		not collected	Conny Turni	not collected	Fowl Cholera	PM2390
SRR12130710	WGS	288	742654135	PRJNA643588	SAMN15420729	359735807	THE UNIVERSITY OF QUEENSLAND	public	sra,fastq,run.zq	ncbi,s3,gs	ncbi.public,gs.us-east1,s3.us-east-1	SRX8651971	NextSeq 500	PAIRED	RANDOM	GENOMIC	Pasteurella multocida	ILLUMINA	2020-07-02T00:00:00Z	2020-07-02T01:18:00Z	1	PM2389	SRP269638	IllPM2389	Pathogen.env	2018	Australia	Oceania	Australia	Gallus gallus domesticus		not collected	Conny Turni	not collected	Fowl Cholera	PM2389
SRR12130711	WGS	284	671748618	PRJNA643588	SAMN15420728	324933824	THE UNIVERSITY OF QUEENSLAND	public	sra,fastq,run.zq	gs,ncbi,s3	gs.us-east1,s3.us-east-1,ncbi.public	SRX8651970	NextSeq 500	PAIRED	RANDOM	GENOMIC	Pasteurella multocida	ILLUMINA	2020-07-02T00:00:00Z	2020-07-02T01:18:00Z	1	PM2388	SRP269638	IllPM2388	Pathogen.env	2018	Australia	Oceania	Australia	Gallus gallus domesticus		not collected	Conny Turni	not collected	Fowl Cholera	PM2388
SRR12130712	WGS	294	1135151169	PRJNA643588	SAMN15420727	553480768	THE UNIVERSITY OF QUEENSLAND	public	fastq,run.zq,sra	gs,s3,ncbi	s3.us-east-1,gs.us-east1,ncbi.public	SRX8651969	NextSeq 500	PAIRED	RANDOM	GENOMIC	Pasteurella multocida	ILLUMINA	2020-07-02T00:00:00Z	2020-07-02T02:08:00Z	1	PM2387	SRP269638	IllPM2387	Pathogen.env	2018	Australia	Oceania	Australia	Gallus gallus domesticus		not collected	Conny Turni	not collected	Fowl Cholera	PM2387
SRR12130713	WGS	279	752494131	PRJNA643588	SAMN15420726	363584590	THE UNIVERSITY OF QUEENSLAND	public	fastq,sra,run.zq	s3,ncbi,gs	gs.us-east1,ncbi.public,s3.us-east-1	SRX8651968	NextSeq 500	PAIRED	RANDOM	GENOMIC	Pasteurella multocida	ILLUMINA	2020-07-02T00:00:00Z	2020-07-02T01:19:00Z	1	PM2386	SRP269638	IllPM2386	Pathogen.env	2018	Australia	Oceania	Australia	Gallus gallus domesticus		not collected	Conny Turni	not collected	Fowl Cholera	PM2386
SRR12130714	WGS	252	802330506	PRJNA643588	SAMN15420672	380879445	THE UNIVERSITY OF QUEENSLAND	public	run.zq,fastq,sra	ncbi,s3,gs	gs.us-east1,s3.us-east-1,ncbi.public	SRX8651967	NextSeq 500	PAIRED	RANDOM	GENOMIC	Pasteurella multocida	ILLUMINA	2020-07-02T00:00:00Z	2020-07-02T01:18:00Z	1	PM210	SRP269638	IllPM210	Pathogen.env	1994	Australia	Oceania	Australia	Gallus gallus domesticus		lung_chicken_3	Pat Blackall	not collected	Fowl Cholera	PM210
SRR12130715	WGS	285	632565775	PRJNA643588	SAMN15420725	306038047	THE UNIVERSITY OF QUEENSLAND	public	sra,fastq,run.zq	s3,gs,ncbi	s3.us-east-1,gs.us-east1,ncbi.public	SRX8651966	NextSeq 500	PAIRED	RANDOM	GENOMIC	Pasteurella multocida	ILLUMINA	2020-07-02T00:00:00Z	2020-07-02T01:18:00Z	1	PM2385	SRP269638	IllPM2385	Pathogen.env	2018	Australia	Oceania	Australia	Gallus gallus domesticus		not collected	Conny Turni	not collected	Fowl Cholera	PM2385
SRR12130716	WGS	291	594439994	PRJNA643588	SAMN15420724	288772562	THE UNIVERSITY OF QUEENSLAND	public	sra,run.zq,fastq	s3,ncbi,gs	s3.us-east-1,gs.us-east1,ncbi.public	SRX8651965	NextSeq 500	PAIRED	RANDOM	GENOMIC	Pasteurella multocida	ILLUMINA	2020-07-02T00:00:00Z	2020-07-02T01:18:00Z	1	PM2384	SRP269638	IllPM2384	Pathogen.env	2018	Australia	Oceania	Australia	Gallus gallus domesticus		not collected	Conny Turni	not collected	Fowl Cholera	PM2384
SRR12130717	WGS	282	663255650	PRJNA643588	SAMN15420723	320660171	THE UNIVERSITY OF QUEENSLAND	public	fastq,run.zq,sra	s3,ncbi,gs	ncbi.public,s3.us-east-1,gs.us-east1	SRX8651964	NextSeq 500	PAIRED	RANDOM	GENOMIC	Pasteurella multocida	ILLUMINA	2020-07-02T00:00:00Z	2020-07-02T01:18:00Z	1	PM2383	SRP269638	IllPM2383	Pathogen.env	2018	Australia	Oceania	Australia	Gallus gallus domesticus		not collected	Conny Turni	not collected	Fowl Cholera	PM2383
SRR12130718	WGS	272	252391500	PRJNA643588	SAMN15420722	107806101	THE UNIVERSITY OF QUEENSLAND	public	fastq,sra,run.zq	gs,ncbi,s3	ncbi.public,s3.us-east-1,gs.us-east1	SRX8651963	NextSeq 500	PAIRED	RANDOM	GENOMIC	Pasteurella multocida	ILLUMINA	2020-07-02T00:00:00Z	2020-07-02T01:17:00Z	1	PM2369	SRP269638	IllPM2369	Pathogen.env	2017	Australia	Oceania	Australia	Gallus gallus domesticus		not collected	Conny Turni	not collected	Fowl Cholera	PM2369
SRR12130719	WGS	280	192874388	PRJNA643588	SAMN15420721	82022429	THE UNIVERSITY OF QUEENSLAND	public	fastq,run.zq,sra	ncbi,gs,s3	gs.us-east1,ncbi.public,s3.us-east-1	SRX8651962	NextSeq 500	PAIRED	RANDOM	GENOMIC	Pasteurella multocida	ILLUMINA	2020-07-02T00:00:00Z	2020-07-02T01:18:00Z	1	PM2356	SRP269638	IllPM2356	Pathogen.env	2017	Australia	Oceania	Australia	Gallus gallus domesticus		not collected	Conny Turni	not collected	Fowl Cholera	PM2356
SRR12130720	WGS	272	304576762	PRJNA643588	SAMN15420720	129372406	THE UNIVERSITY OF QUEENSLAND	public	run.zq,fastq,sra	ncbi,s3,gs	s3.us-east-1,ncbi.public,gs.us-east1	SRX8651961	NextSeq 500	PAIRED	RANDOM	GENOMIC	Pasteurella multocida	ILLUMINA	2020-07-02T00:00:00Z	2020-07-02T01:17:00Z	1	PM2305	SRP269638	IllPM2305	Pathogen.env	2016	Australia	Oceania	Australia	Gallus gallus domesticus		not collected	Conny Turni	not collected	Fowl Cholera	PM2305
SRR12130721	WGS	275	225126276	PRJNA643588	SAMN15420719	95048316	THE UNIVERSITY OF QUEENSLAND	public	fastq,run.zq,sra	s3,ncbi,gs	ncbi.public,gs.us-east1,s3.us-east-1	SRX8651960	NextSeq 500	PAIRED	RANDOM	GENOMIC	Pasteurella multocida	ILLUMINA	2020-07-02T00:00:00Z	2020-07-02T01:18:00Z	1	PM2290	SRP269638	IllPM2290	Pathogen.env	2016	Australia	Oceania	Australia	Gallus gallus domesticus		not collected	Conny Turni	not collected	Fowl Cholera	PM2290
SRR12130722	WGS	275	211361743	PRJNA643588	SAMN15420718	90136412	THE UNIVERSITY OF QUEENSLAND	public	sra,fastq,run.zq	gs,s3,ncbi	gs.us-east1,ncbi.public,s3.us-east-1	SRX8651959	NextSeq 500	PAIRED	RANDOM	GENOMIC	Pasteurella multocida	ILLUMINA	2020-07-02T00:00:00Z	2020-07-02T01:28:00Z	1	PM2269	SRP269638	IllPM2269	Pathogen.env	2016	Australia	Oceania	Australia	Gallus gallus domesticus		not collected	Conny Turni	not collected	Fowl Cholera	PM2269
SRR12130723	WGS	274	334870067	PRJNA643588	SAMN15420717	142069019	THE UNIVERSITY OF QUEENSLAND	public	run.zq,sra,fastq	gs,s3,ncbi	s3.us-east-1,ncbi.public,gs.us-east1	SRX8651958	NextSeq 500	PAIRED	RANDOM	GENOMIC	Pasteurella multocida	ILLUMINA	2020-07-02T00:00:00Z	2020-07-02T01:28:00Z	1	PM2248	SRP269638	IllPM2248	Pathogen.env	2016	Australia	Oceania	Australia	Gallus gallus domesticus		not collected	Conny Turni	not collected	Fowl Cholera	PM2248
SRR12130724	WGS	296	1478887001	PRJNA643588	SAMN15420716	655863028	THE UNIVERSITY OF QUEENSLAND	public	sra,run.zq,fastq	s3,gs,ncbi	ncbi.public,s3.us-east-1,gs.us-east1	SRX8651957	NextSeq 500	PAIRED	RANDOM	GENOMIC	Pasteurella multocida	ILLUMINA	2020-07-02T00:00:00Z	2020-07-02T01:31:00Z	1	PM1855	SRP269638	IllPM1855	Pathogen.env	2014	Australia	Oceania	Australia	Gallus gallus domesticus		liver	Conny Turni	not collected	Fowl Cholera	PM1855
SRR12130725	WGS	259	398531325	PRJNA643588	SAMN15420671	190996922	THE UNIVERSITY OF QUEENSLAND	public	run.zq,fastq,sra	gs,ncbi,s3	ncbi.public,s3.us-east-1,gs.us-east1	SRX8651956	NextSeq 500	PAIRED	RANDOM	GENOMIC	Pasteurella multocida	ILLUMINA	2020-07-02T00:00:00Z	2020-07-02T01:28:00Z	1	PM209	SRP269638	IllPM209	Pathogen.env	1994	Australia	Oceania	Australia	Gallus gallus domesticus		pericardium_chicken_3	Pat Blackall	not collected	Fowl Cholera	PM209
SRR12130726	WGS	296	1188375342	PRJNA643588	SAMN15420715	518219248	THE UNIVERSITY OF QUEENSLAND	public	fastq,sra,run.zq	s3,ncbi,gs	s3.us-east-1,ncbi.public,gs.us-east1	SRX8651955	NextSeq 500	PAIRED	RANDOM	GENOMIC	Pasteurella multocida	ILLUMINA	2020-07-02T00:00:00Z	2020-07-02T01:29:00Z	1	PM1853	SRP269638	IllPM1853	Pathogen.env	2014	Australia	Oceania	Australia	Gallus gallus domesticus		coelom_chicken_9	Conny Turni	not collected	Fowl Cholera	PM1853
SRR12130727	WGS	295	1153923325	PRJNA643588	SAMN15420714	502895532	THE UNIVERSITY OF QUEENSLAND	public	fastq,sra,run.zq	gs,s3,ncbi	s3.us-east-1,ncbi.public,gs.us-east1	SRX8651954	NextSeq 500	PAIRED	RANDOM	GENOMIC	Pasteurella multocida	ILLUMINA	2020-07-02T00:00:00Z	2020-07-02T01:30:00Z	1	PM1852	SRP269638	IllPM1852	Pathogen.env	2014	Australia	Oceania	Australia	Gallus gallus domesticus		coelom_chicken_8	Conny Turni	not collected	Fowl Cholera	PM1852
SRR12130728	WGS	296	1260991669	PRJNA643588	SAMN15420713	564782823	THE UNIVERSITY OF QUEENSLAND	public	run.zq,fastq,sra	s3,ncbi,gs	s3.us-east-1,ncbi.public,gs.us-east1	SRX8651953	NextSeq 500	PAIRED	RANDOM	GENOMIC	Pasteurella multocida	ILLUMINA	2020-07-02T00:00:00Z	2020-07-02T01:30:00Z	1	PM1851	SRP269638	IllPM1851	Pathogen.env	2014	Australia	Oceania	Australia	Gallus gallus domesticus		liver_chicken_7	Conny Turni	not collected	Fowl Cholera	PM1851
SRR12130729	WGS	256	615701363	PRJNA643588	SAMN15420712	294866545	THE UNIVERSITY OF QUEENSLAND	public	run.zq,sra,fastq	s3,gs,ncbi	gs.us-east1,s3.us-east-1,ncbi.public	SRX8651952	NextSeq 500	PAIRED	RANDOM	GENOMIC	Pasteurella multocida	ILLUMINA	2020-07-02T00:00:00Z	2020-07-02T01:28:00Z	1	PM1850	SRP269638	IllPM1850	Pathogen.env	2014	Australia	Oceania	Australia	Gallus gallus domesticus		liver_chicken_6	Conny Turni	not collected	Fowl Cholera	PM1850
SRR12130730	WGS	268	610312055	PRJNA643588	SAMN15420711	293017444	THE UNIVERSITY OF QUEENSLAND	public	run.zq,fastq,sra	ncbi,gs,s3	gs.us-east1,s3.us-east-1,ncbi.public	SRX8651951	NextSeq 500	PAIRED	RANDOM	GENOMIC	Pasteurella multocida	ILLUMINA	2020-07-02T00:00:00Z	2020-07-02T01:28:00Z	1	PM1849	SRP269638	IllPM1849	Pathogen.env	2014	Australia	Oceania	Australia	Gallus gallus domesticus		pericardium_chicken_5	Conny Turni	not collected	Fowl Cholera	PM1849
SRR12130731	WGS	259	428913583	PRJNA643588	SAMN15420710	206671739	THE UNIVERSITY OF QUEENSLAND	public	fastq,sra,run.zq	s3,ncbi,gs	gs.us-east1,s3.us-east-1,ncbi.public	SRX8651950	NextSeq 500	PAIRED	RANDOM	GENOMIC	Pasteurella multocida	ILLUMINA	2020-07-02T00:00:00Z	2020-07-02T01:28:00Z	1	PM1848	SRP269638	IllPM1848	Pathogen.env	2014	Australia	Oceania	Australia	Gallus gallus domesticus		liver_chicken_4	Conny Turni	not collected	Fowl Cholera	PM1848
SRR12130732	WGS	256	318863141	PRJNA643588	SAMN15420709	152343996	THE UNIVERSITY OF QUEENSLAND	public	fastq,run.zq,sra	gs,s3,ncbi	gs.us-east1,s3.us-east-1,ncbi.public	SRX8651949	NextSeq 500	PAIRED	RANDOM	GENOMIC	Pasteurella multocida	ILLUMINA	2020-07-02T00:00:00Z	2020-07-02T01:28:00Z	1	PM1847	SRP269638	IllPM1847	Pathogen.env	2014	Australia	Oceania	Australia	Gallus gallus domesticus		coelom_chicken_3	Conny Turni	not collected	Fowl Cholera	PM1847
SRR12130733	WGS	251	654955551	PRJNA643588	SAMN15420708	311857080	THE UNIVERSITY OF QUEENSLAND	public	fastq,run.zq,sra	s3,gs,ncbi	ncbi.public,s3.us-east-1,gs.us-east1	SRX8651948	NextSeq 500	PAIRED	RANDOM	GENOMIC	Pasteurella multocida	ILLUMINA	2020-07-02T00:00:00Z	2020-07-02T01:28:00Z	1	PM1846	SRP269638	IllPM1846	Pathogen.env	2014	Australia	Oceania	Australia	Gallus gallus domesticus		ovary_chicken_2	Conny Turni	not collected	Fowl Cholera	PM1846
SRR12130734	WGS	257	515333562	PRJNA643588	SAMN15420707	244891669	THE UNIVERSITY OF QUEENSLAND	public	sra,fastq,run.zq	ncbi,s3,gs	ncbi.public,gs.us-east1,s3.us-east-1	SRX8651947	NextSeq 500	PAIRED	RANDOM	GENOMIC	Pasteurella multocida	ILLUMINA	2020-07-02T00:00:00Z	2020-07-02T01:51:00Z	1	PM1845	SRP269638	IllPM1845	Pathogen.env	2014	Australia	Oceania	Australia	Gallus gallus domesticus		coelom_chicken_1	Conny Turni	not collected	Fowl Cholera	PM1845
SRR12130735	WGS	274	376221376	PRJNA643588	SAMN15420706	158854779	THE UNIVERSITY OF QUEENSLAND	public	fastq,sra,run.zq	gs,ncbi,s3	ncbi.public,s3.us-east-1,gs.us-east1	SRX8651946	NextSeq 500	PAIRED	RANDOM	GENOMIC	Pasteurella multocida	ILLUMINA	2020-07-02T00:00:00Z	2020-07-02T02:25:00Z	1	PM1582	SRP269638	IllPM1582	Pathogen.env	2012	Australia	Oceania	Australia	Gallus gallus domesticus		peritoneum_chicken_1	Conny Turni	not collected	Fowl Cholera	PM1582
SRR12130736	WGS	252	537473568	PRJNA643588	SAMN15420670	254434442	THE UNIVERSITY OF QUEENSLAND	public	sra,run.zq,fastq	s3,gs,ncbi	s3.us-east-1,ncbi.public,gs.us-east1	SRX8651945	NextSeq 500	PAIRED	RANDOM	GENOMIC	Pasteurella multocida	ILLUMINA	2020-07-02T00:00:00Z	2020-07-02T01:28:00Z	1	PM208	SRP269638	IllPM208	Pathogen.env	1994	Australia	Oceania	Australia	Gallus gallus domesticus		liver_chicken_2	Pat Blackall	not collected	Fowl Cholera	PM208
SRR12130737	WGS	277	239929590	PRJNA643588	SAMN15420705	116005429	THE UNIVERSITY OF QUEENSLAND	public	run.zq,sra,fastq	s3,gs,ncbi	ncbi.public,gs.us-east1,s3.us-east-1	SRX8651944	NextSeq 500	PAIRED	RANDOM	GENOMIC	Pasteurella multocida	ILLUMINA	2020-07-02T00:00:00Z	2020-07-02T01:28:00Z	1	PM1541	SRP269638	IllPM1541	Pathogen.env	2011	Australia	Oceania	Australia	Gallus gallus domesticus		not collected	Conny Turni	not collected	Fowl Cholera	PM1541
SRR12130738	WGS	265	471593411	PRJNA643588	SAMN15420704	198154482	THE UNIVERSITY OF QUEENSLAND	public	fastq,run.zq,sra	s3,ncbi,gs	ncbi.public,s3.us-east-1,gs.us-east1	SRX8651943	NextSeq 500	PAIRED	RANDOM	GENOMIC	Pasteurella multocida	ILLUMINA	2020-07-02T00:00:00Z	2020-07-02T01:28:00Z	1	PM1447	SRP269638	IllPM1447	Pathogen.env	2010	Australia	Oceania	Australia	Gallus gallus domesticus		heart_chicken_1	Conny Turni	not collected	Fowl Cholera	PM1447
SRR12130739	WGS	275	285798064	PRJNA643588	SAMN15420703	121168505	THE UNIVERSITY OF QUEENSLAND	public	run.zq,fastq,sra	ncbi,gs,s3	gs.us-east1,ncbi.public,s3.us-east-1	SRX8651942	NextSeq 500	PAIRED	RANDOM	GENOMIC	Pasteurella multocida	ILLUMINA	2020-07-02T00:00:00Z	2020-07-02T01:38:00Z	1	PM844	SRP269638	IllPM844	Pathogen.env	2001	Australia	Oceania	Australia	Gallus gallus domesticus		vaccine strain	Pat Blackall	not collected	Fowl Cholera	PM844
SRR12130740	WGS	273	260264785	PRJNA643588	SAMN15420702	110742646	THE UNIVERSITY OF QUEENSLAND	public	fastq,run.zq,sra	ncbi,s3,gs	ncbi.public,s3.us-east-1,gs.us-east1	SRX8651941	NextSeq 500	PAIRED	RANDOM	GENOMIC	Pasteurella multocida	ILLUMINA	2020-07-02T00:00:00Z	2020-07-02T01:28:00Z	1	PM842	SRP269638	IllPM842	Pathogen.env	2001	Australia	Oceania	Australia	Gallus gallus domesticus		vaccine strain	Pat Blackall	not collected	Fowl Cholera	PM842
SRR12130741	WGS	268	727437491	PRJNA643588	SAMN15420701	347411270	THE UNIVERSITY OF QUEENSLAND	public	run.zq,fastq,sra	s3,gs,ncbi	gs.us-east1,ncbi.public,s3.us-east-1	SRX8651940	NextSeq 500	PAIRED	RANDOM	GENOMIC	Pasteurella multocida	ILLUMINA	2020-07-02T00:00:00Z	2020-07-02T01:28:00Z	1	PM2240	SRP269638	IllPM2240	Pathogen.env	2016	Australia	Oceania	Australia	Gallus gallus domesticus		heart_chicken_6	Conny Turni	not collected	Fowl Cholera	PM2240
SRR12130742	WGS	267	391535579	PRJNA643588	SAMN15420700	187404529	THE UNIVERSITY OF QUEENSLAND	public	fastq,run.zq,sra	gs,ncbi,s3	s3.us-east-1,gs.us-east1,ncbi.public	SRX8651939	NextSeq 500	PAIRED	RANDOM	GENOMIC	Pasteurella multocida	ILLUMINA	2020-07-02T00:00:00Z	2020-07-02T01:28:00Z	1	PM2239	SRP269638	IllPM2239	Pathogen.env	2016	Australia	Oceania	Australia	Gallus gallus domesticus		heart_chicken_5	Conny Turni	not collected	Fowl Cholera	PM2239
SRR12130743	WGS	266	649369501	PRJNA643588	SAMN15420699	310214718	THE UNIVERSITY OF QUEENSLAND	public	sra,fastq,run.zq	s3,gs,ncbi	s3.us-east-1,ncbi.public,gs.us-east1	SRX8651938	NextSeq 500	PAIRED	RANDOM	GENOMIC	Pasteurella multocida	ILLUMINA	2020-07-02T00:00:00Z	2020-07-02T01:28:00Z	1	PM2238	SRP269638	IllPM2238	Pathogen.env	2016	Australia	Oceania	Australia	Gallus gallus domesticus		liver_chicken_4	Conny Turni	not collected	Fowl Cholera	PM2238
SRR12130744	WGS	259	614763401	PRJNA643588	SAMN15420698	293094192	THE UNIVERSITY OF QUEENSLAND	public	run.zq,fastq,sra	gs,ncbi,s3	gs.us-east1,ncbi.public,s3.us-east-1	SRX8651937	NextSeq 500	PAIRED	RANDOM	GENOMIC	Pasteurella multocida	ILLUMINA	2020-07-02T00:00:00Z	2020-07-02T01:28:00Z	1	PM2237	SRP269638	IllPM2237	Pathogen.env	2016	Australia	Oceania	Australia	Gallus gallus domesticus		heart_chicken_4	Conny Turni	not collected	Fowl Cholera	PM2237
SRR12130745	WGS	256	862590889	PRJNA643588	SAMN15420697	412152640	THE UNIVERSITY OF QUEENSLAND	public	sra,fastq,run.zq	ncbi,s3,gs	gs.us-east1,ncbi.public,s3.us-east-1	SRX8651936	NextSeq 500	PAIRED	RANDOM	GENOMIC	Pasteurella multocida	ILLUMINA	2020-07-02T00:00:00Z	2020-07-02T01:29:00Z	1	PM2236	SRP269638	IllPM2236	Pathogen.env	2016	Australia	Oceania	Australia	Gallus gallus domesticus		liver_chicken_3	Conny Turni	not collected	Fowl Cholera	PM2236
SRR12130746	WGS	267	724582914	PRJNA643588	SAMN15420696	347128757	THE UNIVERSITY OF QUEENSLAND	public	sra,run.zq,fastq	gs,ncbi,s3	s3.us-east-1,gs.us-east1,ncbi.public	SRX8651935	NextSeq 500	PAIRED	RANDOM	GENOMIC	Pasteurella multocida	ILLUMINA	2020-07-02T00:00:00Z	2020-07-02T01:28:00Z	1	PM2235	SRP269638	IllPM2235	Pathogen.env	2016	Australia	Oceania	Australia	Gallus gallus domesticus		heart_chicken_3	Conny Turni	not collected	Fowl Cholera	PM2235
SRR12130747	WGS	263	480880830	PRJNA643588	SAMN15420669	231563639	THE UNIVERSITY OF QUEENSLAND	public	sra,fastq,run.zq	s3,ncbi,gs	gs.us-east1,s3.us-east-1,ncbi.public	SRX8651934	NextSeq 500	PAIRED	RANDOM	GENOMIC	Pasteurella multocida	ILLUMINA	2020-07-02T00:00:00Z	2020-07-02T01:28:00Z	1	PM207	SRP269638	IllPM207	Pathogen.env	1994	Australia	Oceania	Australia	Gallus gallus domesticus		lung_chicken_2	Pat Blackall	not collected	Fowl Cholera	PM207
SRR12130748	WGS	263	581761766	PRJNA643588	SAMN15420695	277637711	THE UNIVERSITY OF QUEENSLAND	public	fastq,run.zq,sra	s3,ncbi,gs	s3.us-east-1,gs.us-east1,ncbi.public	SRX8651933	NextSeq 500	PAIRED	RANDOM	GENOMIC	Pasteurella multocida	ILLUMINA	2020-07-02T00:00:00Z	2020-07-02T01:28:00Z	1	PM2234	SRP269638	IllPM2234	Pathogen.env	2016	Australia	Oceania	Australia	Gallus gallus domesticus		liver_chicken_2	Conny Turni	not collected	Fowl Cholera	PM2234
SRR12130749	WGS	262	736948414	PRJNA643588	SAMN15420694	352044574	THE UNIVERSITY OF QUEENSLAND	public	fastq,sra,run.zq	gs,s3,ncbi	gs.us-east1,ncbi.public,s3.us-east-1	SRX8651932	NextSeq 500	PAIRED	RANDOM	GENOMIC	Pasteurella multocida	ILLUMINA	2020-07-02T00:00:00Z	2020-07-02T01:29:00Z	1	PM2233	SRP269638	IllPM2233	Pathogen.env	2016	Australia	Oceania	Australia	Gallus gallus domesticus		heart_chicken_2	Conny Turni	not collected	Fowl Cholera	PM2233
SRR12130750	WGS	257	792503917	PRJNA643588	SAMN15420693	376529065	THE UNIVERSITY OF QUEENSLAND	public	run.zq,fastq,sra	gs,s3,ncbi	s3.us-east-1,gs.us-east1,ncbi.public	SRX8651931	NextSeq 500	PAIRED	RANDOM	GENOMIC	Pasteurella multocida	ILLUMINA	2020-07-02T00:00:00Z	2020-07-02T01:29:00Z	1	PM2232	SRP269638	IllPM2232	Pathogen.env	2016	Australia	Oceania	Australia	Gallus gallus domesticus		heart_chicken_1	Conny Turni	not collected	Fowl Cholera	PM2232
SRR12130751	WGS	265	370481957	PRJNA643588	SAMN15420692	178843444	THE UNIVERSITY OF QUEENSLAND	public	run.zq,fastq,sra	ncbi,gs,s3	s3.us-east-1,ncbi.public,gs.us-east1	SRX8651930	NextSeq 500	PAIRED	RANDOM	GENOMIC	Pasteurella multocida	ILLUMINA	2020-07-02T00:00:00Z	2020-07-02T01:28:00Z	1	PM2142	SRP269638	IllPM2142	Pathogen.env	2015	Australia	Oceania	Australia	Gallus gallus domesticus		not collected	Conny Turni	not collected	Fowl Cholera	PM2142
SRR12130752	WGS	265	412426343	PRJNA643588	SAMN15420691	197142882	THE UNIVERSITY OF QUEENSLAND	public	run.zq,fastq,sra	ncbi,s3,gs	ncbi.public,s3.us-east-1,gs.us-east1	SRX8651929	NextSeq 500	PAIRED	RANDOM	GENOMIC	Pasteurella multocida	ILLUMINA	2020-07-02T00:00:00Z	2020-07-02T01:28:00Z	1	PM1949	SRP269638	IllPM1949	Pathogen.env	2014	Australia	Oceania	Australia	Gallus gallus domesticus		not collected	Conny Turni	not collected	Fowl Cholera	PM1949
SRR12130753	WGS	266	539046892	PRJNA643588	SAMN15420690	258789435	THE UNIVERSITY OF QUEENSLAND	public	sra,fastq,run.zq	ncbi,s3,gs	gs.us-east1,s3.us-east-1,ncbi.public	SRX8651928	NextSeq 500	PAIRED	RANDOM	GENOMIC	Pasteurella multocida	ILLUMINA	2020-07-02T00:00:00Z	2020-07-02T01:28:00Z	1	PM1948	SRP269638	IllPM1948	Pathogen.env	2014	Australia	Oceania	Australia	Gallus gallus domesticus		not collected	Conny Turni	not collected	Fowl Cholera	PM1948
SRR12130754	WGS	268	611726581	PRJNA643588	SAMN15420689	295148089	THE UNIVERSITY OF QUEENSLAND	public	sra,fastq,run.zq	ncbi,s3,gs	gs.us-east1,ncbi.public,s3.us-east-1	SRX8651927	NextSeq 500	PAIRED	RANDOM	GENOMIC	Pasteurella multocida	ILLUMINA	2020-07-02T00:00:00Z	2020-07-02T01:28:00Z	1	PM1947	SRP269638	IllPM1947	Pathogen.env	2014	Australia	Oceania	Australia	Gallus gallus domesticus		not collected	Conny Turni	not collected	Fowl Cholera	PM1947
SRR12130755	WGS	257	699916209	PRJNA643588	SAMN15420688	334433900	THE UNIVERSITY OF QUEENSLAND	public	sra,fastq,run.zq	s3,gs,ncbi	s3.us-east-1,ncbi.public,gs.us-east1	SRX8651926	NextSeq 500	PAIRED	RANDOM	GENOMIC	Pasteurella multocida	ILLUMINA	2020-07-02T00:00:00Z	2020-07-02T01:28:00Z	1	PM1778	SRP269638	IllPM1778	Pathogen.env	2013	Australia	Oceania	Australia	Gallus gallus domesticus		pericardium_chicken_3	Conny Turni	not collected	Fowl Cholera	PM1778
SRR12130756	WGS	259	636335906	PRJNA643588	SAMN15420687	306625671	THE UNIVERSITY OF QUEENSLAND	public	sra,run.zq,fastq	gs,ncbi,s3	ncbi.public,gs.us-east1,s3.us-east-1	SRX8651925	NextSeq 500	PAIRED	RANDOM	GENOMIC	Pasteurella multocida	ILLUMINA	2020-07-02T00:00:00Z	2020-07-02T01:28:00Z	1	PM1777	SRP269638	IllPM1777	Pathogen.env	2013	Australia	Oceania	Australia	Gallus gallus domesticus		lung_chicken_2	Conny Turni	not collected	Fowl Cholera	PM1777
SRR12130757	WGS	267	377889818	PRJNA643588	SAMN15420686	181574143	THE UNIVERSITY OF QUEENSLAND	public	fastq,sra,run.zq	s3,ncbi,gs	gs.us-east1,ncbi.public,s3.us-east-1	SRX8651924	NextSeq 500	PAIRED	RANDOM	GENOMIC	Pasteurella multocida	ILLUMINA	2020-07-02T00:00:00Z	2020-07-02T01:28:00Z	1	PM1776	SRP269638	IllPM1776	Pathogen.env	2013	Australia	Oceania	Australia	Gallus gallus domesticus		liver_chicken_2	Conny Turni	not collected	Fowl Cholera	PM1776
SRR12130758	WGS	255	399793290	PRJNA643588	SAMN15420668	191292460	THE UNIVERSITY OF QUEENSLAND	public	sra,fastq,run.zq	ncbi,s3,gs	s3.us-east-1,gs.us-east1,ncbi.public	SRX8651923	NextSeq 500	PAIRED	RANDOM	GENOMIC	Pasteurella multocida	ILLUMINA	2020-07-02T00:00:00Z	2020-07-02T01:28:00Z	1	PM206	SRP269638	IllPM206	Pathogen.env	1994	Australia	Oceania	Australia	Gallus gallus domesticus		liver_chicken_1	Pat Blackall	not collected	Fowl Cholera	PM206
SRR12130759	WGS	261	398617841	PRJNA643588	SAMN15420685	192112914	THE UNIVERSITY OF QUEENSLAND	public	sra,fastq,run.zq	ncbi,s3,gs	s3.us-east-1,ncbi.public,gs.us-east1	SRX8651922	NextSeq 500	PAIRED	RANDOM	GENOMIC	Pasteurella multocida	ILLUMINA	2020-07-02T00:00:00Z	2020-07-02T01:29:00Z	1	PM1775	SRP269638	IllPM1775	Pathogen.env	2013	Australia	Oceania	Australia	Gallus gallus domesticus		liver_chicken_1	Conny Turni	not collected	Fowl Cholera	PM1775
SRR12130760	WGS	259	217248748	PRJNA643588	SAMN15420684	110458168	THE UNIVERSITY OF QUEENSLAND	public	sra,run.zq,fastq	gs,ncbi,s3	ncbi.public,gs.us-east1,s3.us-east-1	SRX8651921	NextSeq 500	PAIRED	RANDOM	GENOMIC	Pasteurella multocida	ILLUMINA	2020-07-02T00:00:00Z	2020-07-02T01:28:00Z	1	PM1542	SRP269638	IllPM1542	Pathogen.env	2011	Australia	Oceania	Australia	Gallus gallus domesticus		ovary_chicken_2	Conny Turni	not collected	Fowl Cholera	PM1542
SRR12130761	WGS	273	803022301	PRJNA643588	SAMN15420683	384637926	THE UNIVERSITY OF QUEENSLAND	public	run.zq,sra,fastq	s3,ncbi,gs	gs.us-east1,ncbi.public,s3.us-east-1	SRX8651920	NextSeq 500	PAIRED	RANDOM	GENOMIC	Pasteurella multocida	ILLUMINA	2020-07-02T00:00:00Z	2020-07-02T01:30:00Z	1	PM1533	SRP269638	IllPM1533	Pathogen.env	2011	Australia	Oceania	Australia	Gallus gallus domesticus		chicken_1	Conny Turni	not collected	Fowl Cholera	PM1533
SRR12130762	WGS	258	634502190	PRJNA643588	SAMN15420682	303245329	THE UNIVERSITY OF QUEENSLAND	public	sra,run.zq,fastq	ncbi,s3,gs	s3.us-east-1,ncbi.public,gs.us-east1	SRX8651919	NextSeq 500	PAIRED	RANDOM	GENOMIC	Pasteurella multocida	ILLUMINA	2020-07-02T00:00:00Z	2020-07-02T01:29:00Z	1	PM984	SRP269638	IllPM984	Pathogen.env	2002	Australia	Oceania	Australia	Gallus gallus domesticus		heart_chicken_6	Pat Blackall	not collected	Fowl Cholera	PM984
SRR12130763	WGS	286	741967570	PRJNA643588	SAMN15420681	356507471	THE UNIVERSITY OF QUEENSLAND	public	run.zq,fastq,sra	ncbi,gs,s3	gs.us-east1,ncbi.public,s3.us-east-1	SRX8651918	NextSeq 500	PAIRED	RANDOM	GENOMIC	Pasteurella multocida	ILLUMINA	2020-07-02T00:00:00Z	2020-07-02T01:29:00Z	1	PM983	SRP269638	IllPM983	Pathogen.env	2002	Australia	Oceania	Australia	Gallus gallus domesticus		heart_chicken_5	Pat Blackall	not collected	Fowl Cholera	PM983
SRR12130764	WGS	260	608418028	PRJNA643588	SAMN15420680	293127541	THE UNIVERSITY OF QUEENSLAND	public	sra,fastq,run.zq	s3,gs,ncbi	gs.us-east1,s3.us-east-1,ncbi.public	SRX8651917	NextSeq 500	PAIRED	RANDOM	GENOMIC	Pasteurella multocida	ILLUMINA	2020-07-02T00:00:00Z	2020-07-02T01:29:00Z	1	PM982	SRP269638	IllPM982	Pathogen.env	2002	Australia	Oceania	Australia	Gallus gallus domesticus		liver_chicken_4	Pat Blackall	not collected	Fowl Cholera	PM982
SRR12130765	WGS	254	681401664	PRJNA643588	SAMN15420679	324980955	THE UNIVERSITY OF QUEENSLAND	public	fastq,run.zq,sra	gs,s3,ncbi	gs.us-east1,ncbi.public,s3.us-east-1	SRX8651916	NextSeq 500	PAIRED	RANDOM	GENOMIC	Pasteurella multocida	ILLUMINA	2020-07-02T00:00:00Z	2020-07-02T01:30:00Z	1	PM981	SRP269638	IllPM981	Pathogen.env	2002	Australia	Oceania	Australia	Gallus gallus domesticus		heart_chicken_3	Pat Blackall	not collected	Fowl Cholera	PM981
SRR12130766	WGS	260	704392329	PRJNA643588	SAMN15420678	338352884	THE UNIVERSITY OF QUEENSLAND	public	sra,fastq,run.zq	ncbi,gs,s3	s3.us-east-1,ncbi.public,gs.us-east1	SRX8651915	NextSeq 500	PAIRED	RANDOM	GENOMIC	Pasteurella multocida	ILLUMINA	2020-07-02T00:00:00Z	2020-07-02T01:29:00Z	1	PM980	SRP269638	IllPM980	Pathogen.env	2002	Australia	Oceania	Australia	Gallus gallus domesticus		abscess_chicken_2	Pat Blackall	not collected	Fowl Cholera	PM980
SRR12130767	WGS	269	261180051	PRJNA643588	SAMN15420677	124983618	THE UNIVERSITY OF QUEENSLAND	public	run.zq,fastq,sra	gs,s3,ncbi	s3.us-east-1,gs.us-east1,ncbi.public	SRX8651914	NextSeq 500	PAIRED	RANDOM	GENOMIC	Pasteurella multocida	ILLUMINA	2020-07-02T00:00:00Z	2020-07-02T01:28:00Z	1	PM979	SRP269638	IllPM979	Pathogen.env	2002	Australia	Oceania	Australia	Gallus gallus domesticus		liver_chicken_1	Pat Blackall	not collected	Fowl Cholera	PM979
SRR12130768	WGS	248	640708381	PRJNA643588	SAMN15420676	304276209	THE UNIVERSITY OF QUEENSLAND	public	sra,fastq,run.zq	s3,gs,ncbi	s3.us-east-1,gs.us-east1,ncbi.public	SRX8651913	NextSeq 500	PAIRED	RANDOM	GENOMIC	Pasteurella multocida	ILLUMINA	2020-07-02T00:00:00Z	2020-07-02T01:30:00Z	1	PM214	SRP269638	IllPM214	Pathogen.env	1994	Australia	Oceania	Australia	Gallus gallus domesticus		liver_chicken_4	Pat Blackall	not collected	Fowl Cholera	PM214
SRR12130769	WGS	249	865144221	PRJNA643588	SAMN15420667	409700828	THE UNIVERSITY OF QUEENSLAND	public	fastq,run.zq,sra	s3,gs,ncbi	s3.us-east-1,gs.us-east1,ncbi.public	SRX8651912	NextSeq 500	PAIRED	RANDOM	GENOMIC	Pasteurella multocida	ILLUMINA	2020-07-02T00:00:00Z	2020-07-02T01:30:00Z	1	PM205	SRP269638	IllPM205	Pathogen.env	1994	Australia	Oceania	Australia	Gallus gallus domesticus		lung_chicken_1	Pat Blackall	not collected	Fowl Cholera	PM205
SRR12130770	WGS	269	511545562	PRJNA643588	SAMN15420666	245642680	THE UNIVERSITY OF QUEENSLAND	public	sra,run.zq,fastq	gs,s3,ncbi	ncbi.public,gs.us-east1,s3.us-east-1	SRX8651911	NextSeq 500	PAIRED	RANDOM	GENOMIC	Pasteurella multocida	ILLUMINA	2020-07-02T00:00:00Z	2020-07-02T01:36:00Z	1	PM204	SRP269638	IllPM204	Pathogen.env	1994	Australia	Oceania	Australia	Gallus gallus domesticus		pericardium_chicken_1	Pat Blackall	not collected	Fowl Cholera	PM204
SRR12761830	WGS	462	124628243	PRJNA666906	SAMN16333107	65425478	UNIVERSITY OF MINNESOTA	public	fastq,run.zq,sra	gs,ncbi,s3	gs.us-east1,ncbi.public,s3.us-east-1	SRX9232695	Illumina MiSeq	PAIRED	unspecified	GENOMIC	Pasteurella multocida	ILLUMINA	2020-10-01T00:00:00Z	2020-10-01T14:33:00Z	1	PP297_S26	SRP286044	PP297_S26	Pathogen.cl	2018	USA	North America	USA	Turkey		Missing	University of Minnesota	Missing	Fowl cholera	PP297_S26
SRR12761831	WGS	466	114269109	PRJNA666906	SAMN16333106	59428751	UNIVERSITY OF MINNESOTA	public	fastq,run.zq,sra	gs,ncbi,s3	gs.us-east1,ncbi.public,s3.us-east-1	SRX9232694	Illumina MiSeq	PAIRED	unspecified	GENOMIC	Pasteurella multocida	ILLUMINA	2020-10-01T00:00:00Z	2020-10-01T14:33:00Z	1	PP295_S24	SRP286044	PP295_S24	Pathogen.cl	2018	USA	North America	USA	Turkey		Missing	University of Minnesota	Missing	Fowl cholera	PP295_S24
SRR12761832	WGS	478	90926664	PRJNA666906	SAMN16333105	48554564	UNIVERSITY OF MINNESOTA	public	fastq,run.zq,sra	gs,ncbi,s3	gs.us-east1,ncbi.public,s3.us-east-1	SRX9232693	Illumina MiSeq	PAIRED	unspecified	GENOMIC	Pasteurella multocida	ILLUMINA	2020-10-01T00:00:00Z	2020-10-01T14:34:00Z	1	PP294_S23	SRP286044	PP294_S23	Pathogen.cl	2018	USA	North America	USA	Turkey		Missing	University of Minnesota	Missing	Fowl cholera	PP294_S23
SRR12761833	WGS	462	130682663	PRJNA666906	SAMN16333104	66904112	UNIVERSITY OF MINNESOTA	public	fastq,run.zq,sra	gs,ncbi,s3	gs.us-east1,ncbi.public,s3.us-east-1	SRX9232692	Illumina MiSeq	PAIRED	unspecified	GENOMIC	Pasteurella multocida	ILLUMINA	2020-10-01T00:00:00Z	2020-10-01T14:33:00Z	1	PP293_S22	SRP286044	PP293_S22	Pathogen.cl	2018	USA	North America	USA	Turkey		Missing	University of Minnesota	Missing	Fowl cholera	PP293_S22
SRR12761834	WGS	476	101114194	PRJNA666906	SAMN16333103	52938290	UNIVERSITY OF MINNESOTA	public	fastq,run.zq,sra	gs,ncbi,s3	gs.us-east1,ncbi.public,s3.us-east-1	SRX9232691	Illumina MiSeq	PAIRED	unspecified	GENOMIC	Pasteurella multocida	ILLUMINA	2020-10-01T00:00:00Z	2020-10-01T14:34:00Z	1	PP292_S21	SRP286044	PP292_S21	Pathogen.cl	2018	USA	North America	USA	Turkey		Missing	University of Minnesota	Missing	Fowl cholera	PP292_S21
SRR12761835	WGS	406	124860464	PRJNA666906	SAMN16333058	73958498	UNIVERSITY OF MINNESOTA	public	fastq,run.zq,sra	gs,ncbi,s3	gs.us-east1,ncbi.public,s3.us-east-1	SRX9232690	Illumina MiSeq	PAIRED	unspecified	GENOMIC	Pasteurella multocida	ILLUMINA	2020-10-01T00:00:00Z	2020-10-01T14:34:00Z	1	PP101_S14	SRP286044	PP101_S14	Pathogen.cl	2017	USA	North America	USA	Turkey		Missing	University of Minnesota	Missing	Fowl cholera	PP101_S14
SRR12761836	WGS	478	95669374	PRJNA666906	SAMN16333102	51600505	UNIVERSITY OF MINNESOTA	public	fastq,run.zq,sra	gs,ncbi,s3	gs.us-east1,ncbi.public,s3.us-east-1	SRX9232689	Illumina MiSeq	PAIRED	unspecified	GENOMIC	Pasteurella multocida	ILLUMINA	2020-10-01T00:00:00Z	2020-10-01T14:34:00Z	1	PP291_S20	SRP286044	PP291_S20	Pathogen.cl	2018	USA	North America	USA	Turkey		Missing	University of Minnesota	Missing	Fowl cholera	PP291_S20
SRR12761837	WGS	474	98132946	PRJNA666906	SAMN16333101	53856362	UNIVERSITY OF MINNESOTA	public	fastq,run.zq,sra	gs,ncbi,s3	gs.us-east1,ncbi.public,s3.us-east-1	SRX9232688	Illumina MiSeq	PAIRED	unspecified	GENOMIC	Pasteurella multocida	ILLUMINA	2020-10-01T00:00:00Z	2020-10-01T14:33:00Z	1	PP290_S19	SRP286044	PP290_S19	Pathogen.cl	2018	USA	North America	USA	Turkey		Missing	University of Minnesota	Missing	Fowl cholera	PP290_S19
SRR12761838	WGS	351	79248968	PRJNA666906	SAMN16333100	52172815	UNIVERSITY OF MINNESOTA	public	fastq,run.zq,sra	gs,ncbi,s3	gs.us-east1,ncbi.public,s3.us-east-1	SRX9232687	Illumina MiSeq	PAIRED	unspecified	GENOMIC	Pasteurella multocida	ILLUMINA	2020-10-01T00:00:00Z	2020-10-01T14:33:00Z	1	PP29_S6	SRP286044	PP29_S6	Pathogen.cl	2015	USA	North America	USA	Turkey		Missing	University of Minnesota	Missing	Fowl cholera	PP29_S6
SRR12761839	WGS	461	109844668	PRJNA666906	SAMN16333099	58639259	UNIVERSITY OF MINNESOTA	public	fastq,run.zq,sra	gs,ncbi,s3	gs.us-east1,ncbi.public,s3.us-east-1	SRX9232686	Illumina MiSeq	PAIRED	unspecified	GENOMIC	Pasteurella multocida	ILLUMINA	2020-10-01T00:00:00Z	2020-10-01T14:34:00Z	1	PP289_S18	SRP286044	PP289_S18	Pathogen.cl	2018	USA	North America	USA	Turkey		Missing	University of Minnesota	Missing	Fowl cholera	PP289_S18
SRR12761840	WGS	451	121314766	PRJNA666906	SAMN16333098	63539350	UNIVERSITY OF MINNESOTA	public	fastq,run.zq,sra	gs,ncbi,s3	gs.us-east1,ncbi.public,s3.us-east-1	SRX9232685	Illumina MiSeq	PAIRED	unspecified	GENOMIC	Pasteurella multocida	ILLUMINA	2020-10-01T00:00:00Z	2020-10-01T14:34:00Z	1	PP288_S17	SRP286044	PP288_S17	Pathogen.cl	2018	USA	North America	USA	Turkey		Missing	University of Minnesota	Missing	Fowl cholera	PP288_S17
SRR12761841	WGS	462	126605488	PRJNA666906	SAMN16333097	65104111	UNIVERSITY OF MINNESOTA	public	fastq,run.zq,sra	gs,ncbi,s3	gs.us-east1,ncbi.public,s3.us-east-1	SRX9232684	Illumina MiSeq	PAIRED	unspecified	GENOMIC	Pasteurella multocida	ILLUMINA	2020-10-01T00:00:00Z	2020-10-01T14:34:00Z	1	PP287_S16	SRP286044	PP287_S16	Pathogen.cl	2018	USA	North America	USA	Turkey		Missing	University of Minnesota	Missing	Fowl cholera	PP287_S16
SRR12761842	WGS	466	109623600	PRJNA666906	SAMN16333096	62216277	UNIVERSITY OF MINNESOTA	public	fastq,run.zq,sra	gs,ncbi,s3	gs.us-east1,ncbi.public,s3.us-east-1	SRX9232683	Illumina MiSeq	PAIRED	unspecified	GENOMIC	Pasteurella multocida	ILLUMINA	2020-10-01T00:00:00Z	2020-10-01T14:34:00Z	1	PP286_S15	SRP286044	PP286_S15	Pathogen.cl	2018	USA	North America	USA	Turkey		Missing	University of Minnesota	Missing	Fowl cholera	PP286_S15
SRR12761843	WGS	462	116609706	PRJNA666906	SAMN16333095	59365411	UNIVERSITY OF MINNESOTA	public	fastq,run.zq,sra	gs,ncbi,s3	gs.us-east1,ncbi.public,s3.us-east-1	SRX9232682	Illumina MiSeq	PAIRED	unspecified	GENOMIC	Pasteurella multocida	ILLUMINA	2020-10-01T00:00:00Z	2020-10-01T14:34:00Z	1	PP285_S14	SRP286044	PP285_S14	Pathogen.cl	2018	USA	North America	USA	Turkey		Missing	University of Minnesota	Missing	Fowl cholera	PP285_S14
SRR12761844	WGS	469	86962941	PRJNA666906	SAMN16333094	45259760	UNIVERSITY OF MINNESOTA	public	fastq,run.zq,sra	gs,ncbi,s3	gs.us-east1,ncbi.public,s3.us-east-1	SRX9232681	Illumina MiSeq	PAIRED	unspecified	GENOMIC	Pasteurella multocida	ILLUMINA	2020-10-01T00:00:00Z	2020-10-01T14:34:00Z	1	PP284_S13	SRP286044	PP284_S13	Pathogen.cl	2018	USA	North America	USA	Turkey		Missing	University of Minnesota	Missing	Fowl cholera	PP284_S13
SRR12761845	WGS	454	147512112	PRJNA666906	SAMN16333093	74890965	UNIVERSITY OF MINNESOTA	public	fastq,run.zq,sra	gs,ncbi,s3	gs.us-east1,ncbi.public,s3.us-east-1	SRX9232680	Illumina MiSeq	PAIRED	unspecified	GENOMIC	Pasteurella multocida	ILLUMINA	2020-10-01T00:00:00Z	2020-10-01T14:34:00Z	1	PP283_S12	SRP286044	PP283_S12	Pathogen.cl	2018	USA	North America	USA	Turkey		Missing	University of Minnesota	Missing	Fowl cholera	PP283_S12
SRR12761846	WGS	412	133553261	PRJNA666906	SAMN16333057	80381285	UNIVERSITY OF MINNESOTA	public	fastq,run.zq,sra	gs,ncbi,s3	gs.us-east1,ncbi.public,s3.us-east-1	SRX9232679	Illumina MiSeq	PAIRED	unspecified	GENOMIC	Pasteurella multocida	ILLUMINA	2020-10-01T00:00:00Z	2020-10-01T14:34:00Z	1	PP100_S13	SRP286044	PP100_S13	Pathogen.cl	2017	USA	North America	USA	Turkey		Missing	University of Minnesota	Missing	Fowl cholera	PP100_S13
SRR12761847	WGS	454	150435630	PRJNA666906	SAMN16333092	79851350	UNIVERSITY OF MINNESOTA	public	fastq,run.zq,sra	gs,ncbi,s3	gs.us-east1,ncbi.public,s3.us-east-1	SRX9232678	Illumina MiSeq	PAIRED	unspecified	GENOMIC	Pasteurella multocida	ILLUMINA	2020-10-01T00:00:00Z	2020-10-01T14:34:00Z	1	PP282_S11	SRP286044	PP282_S11	Pathogen.cl	2018	USA	North America	USA	Turkey		Missing	University of Minnesota	Missing	Fowl cholera	PP282_S11
SRR12761848	WGS	459	122139504	PRJNA666906	SAMN16333091	63399980	UNIVERSITY OF MINNESOTA	public	fastq,run.zq,sra	gs,ncbi,s3	gs.us-east1,ncbi.public,s3.us-east-1	SRX9232677	Illumina MiSeq	PAIRED	unspecified	GENOMIC	Pasteurella multocida	ILLUMINA	2020-10-01T00:00:00Z	2020-10-01T14:34:00Z	1	PP281_S10	SRP286044	PP281_S10	Pathogen.cl	2016	USA	North America	USA	Turkey		Missing	University of Minnesota	Missing	Fowl cholera	PP281_S10
SRR12761849	WGS	445	140054012	PRJNA666906	SAMN16333090	71842333	UNIVERSITY OF MINNESOTA	public	fastq,run.zq,sra	gs,ncbi,s3	gs.us-east1,ncbi.public,s3.us-east-1	SRX9232676	Illumina MiSeq	PAIRED	unspecified	GENOMIC	Pasteurella multocida	ILLUMINA	2020-10-01T00:00:00Z	2020-10-01T14:34:00Z	1	PP280_S9	SRP286044	PP280_S9	Pathogen.cl	2018	USA	North America	USA	Turkey		Missing	University of Minnesota	Missing	Fowl cholera	PP280_S9
SRR12761850	WGS	451	116705530	PRJNA666906	SAMN16333089	60181574	UNIVERSITY OF MINNESOTA	public	fastq,run.zq,sra	gs,ncbi,s3	gs.us-east1,ncbi.public,s3.us-east-1	SRX9232675	Illumina MiSeq	PAIRED	unspecified	GENOMIC	Pasteurella multocida	ILLUMINA	2020-10-01T00:00:00Z	2020-10-01T14:34:00Z	1	PP279_S8	SRP286044	PP279_S8	Pathogen.cl	2018	USA	North America	USA	Turkey		Missing	University of Minnesota	Missing	Fowl cholera	PP279_S8
SRR12761851	WGS	466	102841539	PRJNA666906	SAMN16333088	54752488	UNIVERSITY OF MINNESOTA	public	fastq,run.zq,sra	gs,ncbi,s3	gs.us-east1,ncbi.public,s3.us-east-1	SRX9232674	Illumina MiSeq	PAIRED	unspecified	GENOMIC	Pasteurella multocida	ILLUMINA	2020-10-01T00:00:00Z	2020-10-01T14:34:00Z	1	PP278_S7	SRP286044	PP278_S7	Pathogen.cl	2018	USA	North America	USA	Turkey		Missing	University of Minnesota	Missing	Fowl cholera	PP278_S7
SRR12761852	WGS	458	121540564	PRJNA666906	SAMN16333087	62552286	UNIVERSITY OF MINNESOTA	public	fastq,run.zq,sra	gs,ncbi,s3	gs.us-east1,ncbi.public,s3.us-east-1	SRX9232673	Illumina MiSeq	PAIRED	unspecified	GENOMIC	Pasteurella multocida	ILLUMINA	2020-10-01T00:00:00Z	2020-10-01T14:34:00Z	1	PP277_S6	SRP286044	PP277_S6	Pathogen.cl	2018	USA	North America	USA	Turkey		Missing	University of Minnesota	Missing	Fowl cholera	PP277_S6
SRR12761853	WGS	467	112341384	PRJNA666906	SAMN16333086	57970133	UNIVERSITY OF MINNESOTA	public	fastq,run.zq,sra	gs,ncbi,s3	gs.us-east1,ncbi.public,s3.us-east-1	SRX9232672	Illumina MiSeq	PAIRED	unspecified	GENOMIC	Pasteurella multocida	ILLUMINA	2020-10-01T00:00:00Z	2020-10-01T14:34:00Z	1	PP276_S5	SRP286044	PP276_S5	Pathogen.cl	2018	USA	North America	USA	Turkey		Missing	University of Minnesota	Missing	Fowl cholera	PP276_S5
SRR12761854	WGS	463	123707362	PRJNA666906	SAMN16333085	62404555	UNIVERSITY OF MINNESOTA	public	fastq,run.zq,sra	gs,ncbi,s3	gs.us-east1,ncbi.public,s3.us-east-1	SRX9232671	Illumina MiSeq	PAIRED	unspecified	GENOMIC	Pasteurella multocida	ILLUMINA	2020-10-01T00:00:00Z	2020-10-01T14:34:00Z	1	PP275_S4	SRP286044	PP275_S4	Pathogen.cl	2018	USA	North America	USA	Turkey		Missing	University of Minnesota	Missing	Fowl cholera	PP275_S4
SRR12761855	WGS	420	145484508	PRJNA666906	SAMN16333084	77318818	UNIVERSITY OF MINNESOTA	public	fastq,run.zq,sra	gs,ncbi,s3	gs.us-east1,ncbi.public,s3.us-east-1	SRX9232670	Illumina MiSeq	PAIRED	unspecified	GENOMIC	Pasteurella multocida	ILLUMINA	2020-10-01T00:00:00Z	2020-10-01T14:34:00Z	1	PP274_S3	SRP286044	PP274_S3	Pathogen.cl	2018	USA	North America	USA	Turkey		Missing	University of Minnesota	Missing	Fowl cholera	PP274_S3
SRR12761856	WGS	348	134977916	PRJNA666906	SAMN16333083	92758666	UNIVERSITY OF MINNESOTA	public	fastq,run.zq,sra	gs,ncbi,s3	gs.us-east1,ncbi.public,s3.us-east-1	SRX9232669	Illumina MiSeq	PAIRED	unspecified	GENOMIC	Pasteurella multocida	ILLUMINA	2020-10-01T00:00:00Z	2020-10-01T14:34:00Z	1	PP26_S3	SRP286044	PP26_S3	Pathogen.cl	2015	USA	North America	USA	Turkey		Missing	University of Minnesota	Missing	Fowl cholera	PP26_S3
SRR12761857	WGS	290	142671120	PRJNA666906	SAMN16333056	83081159	UNIVERSITY OF MINNESOTA	public	fastq,run.zq,sra	gs,ncbi,s3	gs.us-east1,ncbi.public,s3.us-east-1	SRX9232668	Illumina MiSeq	PAIRED	unspecified	GENOMIC	Pasteurella multocida	ILLUMINA	2020-10-01T00:00:00Z	2020-10-01T14:34:00Z	1	P22_S5	SRP286044	P22_S5	Pathogen.cl	Missing	USA	North America	USA	Turkey		Missing	University of Minnesota	Missing	Fowl cholera	P22_S5
SRR12761858	WGS	358	118989693	PRJNA666906	SAMN16333082	80669736	UNIVERSITY OF MINNESOTA	public	fastq,run.zq,sra	gs,ncbi,s3	gs.us-east1,ncbi.public,s3.us-east-1	SRX9232667	Illumina MiSeq	PAIRED	unspecified	GENOMIC	Pasteurella multocida	ILLUMINA	2020-10-01T00:00:00Z	2020-10-01T14:34:00Z	1	PP25_S2	SRP286044	PP25_S2	Pathogen.cl	2015	USA	North America	USA	Turkey		Missing	University of Minnesota	Missing	Fowl cholera	PP25_S2
SRR12761859	WGS	442	177013552	PRJNA666906	SAMN16333081	93947481	UNIVERSITY OF MINNESOTA	public	fastq,run.zq,sra	gs,ncbi,s3	gs.us-east1,ncbi.public,s3.us-east-1	SRX9232666	Illumina MiSeq	PAIRED	unspecified	GENOMIC	Pasteurella multocida	ILLUMINA	2020-10-01T00:00:00Z	2020-10-01T14:34:00Z	1	PP157_S14	SRP286044	PP157_S14	Pathogen.cl	2018	USA	North America	USA	Turkey		Missing	University of Minnesota	Missing	Fowl cholera	PP157_S14
SRR12761860	WGS	441	244819440	PRJNA666906	SAMN16333080	130936850	UNIVERSITY OF MINNESOTA	public	fastq,run.zq,sra	gs,ncbi,s3	gs.us-east1,ncbi.public,s3.us-east-1	SRX9232665	Illumina MiSeq	PAIRED	unspecified	GENOMIC	Pasteurella multocida	ILLUMINA	2020-10-01T00:00:00Z	2020-10-01T14:34:00Z	1	PP156_S13	SRP286044	PP156_S13	Pathogen.cl	2017	USA	North America	USA	Turkey		Missing	University of Minnesota	Missing	Fowl cholera	PP156_S13
SRR12761861	WGS	400	246034659	PRJNA666906	SAMN16333079	127142462	UNIVERSITY OF MINNESOTA	public	fastq,run.zq,sra	gs,ncbi,s3	gs.us-east1,ncbi.public,s3.us-east-1	SRX9232664	Illumina MiSeq	PAIRED	unspecified	GENOMIC	Pasteurella multocida	ILLUMINA	2020-10-01T00:00:00Z	2020-10-01T14:34:00Z	1	PP155_S12	SRP286044	PP155_S12	Pathogen.cl	2017	USA	North America	USA	Turkey		Missing	University of Minnesota	Missing	Fowl cholera	PP155_S12
SRR12761862	WGS	397	258688217	PRJNA666906	SAMN16333078	134533266	UNIVERSITY OF MINNESOTA	public	fastq,run.zq,sra	gs,ncbi,s3	gs.us-east1,ncbi.public,s3.us-east-1	SRX9232663	Illumina MiSeq	PAIRED	unspecified	GENOMIC	Pasteurella multocida	ILLUMINA	2020-10-01T00:00:00Z	2020-10-01T14:34:00Z	1	PP154_S11	SRP286044	PP154_S11	Pathogen.cl	2017	USA	North America	USA	Turkey		Missing	University of Minnesota	Missing	Fowl cholera	PP154_S11
SRR12761863	WGS	379	231633726	PRJNA666906	SAMN16333077	118860876	UNIVERSITY OF MINNESOTA	public	fastq,run.zq,sra	gs,ncbi,s3	gs.us-east1,ncbi.public,s3.us-east-1	SRX9232662	Illumina MiSeq	PAIRED	unspecified	GENOMIC	Pasteurella multocida	ILLUMINA	2020-10-01T00:00:00Z	2020-10-01T14:34:00Z	1	PP153_S10	SRP286044	PP153_S10	Pathogen.cl	2017	USA	North America	USA	Turkey		Missing	University of Minnesota	Missing	Fowl cholera	PP153_S10
SRR12761864	WGS	356	227995901	PRJNA666906	SAMN16333076	115392340	UNIVERSITY OF MINNESOTA	public	fastq,run.zq,sra	gs,ncbi,s3	gs.us-east1,ncbi.public,s3.us-east-1	SRX9232661	Illumina MiSeq	PAIRED	unspecified	GENOMIC	Pasteurella multocida	ILLUMINA	2020-10-01T00:00:00Z	2020-10-01T14:34:00Z	1	PP152_S9	SRP286044	PP152_S9	Pathogen.cl	2017	USA	North America	USA	Turkey		Missing	University of Minnesota	Missing	Fowl cholera	PP152_S9
SRR12761865	WGS	450	156035891	PRJNA666906	SAMN16333152	91442158	UNIVERSITY OF MINNESOTA	public	fastq,run.zq,sra	gs,ncbi,s3	gs.us-east1,ncbi.public,s3.us-east-1	SRX9232660	Illumina MiSeq	PAIRED	unspecified	GENOMIC	Pasteurella multocida	ILLUMINA	2020-10-01T00:00:00Z	2020-10-01T14:34:00Z	1	PP695_S41	SRP286044	PP695_S41	Pathogen.cl	2018	USA	North America	USA	Turkey		Missing	University of Minnesota	Missing	Fowl cholera	PP695_S41
SRR12761866	WGS	479	164981875	PRJNA666906	SAMN16333075	92506331	UNIVERSITY OF MINNESOTA	public	fastq,run.zq,sra	gs,ncbi,s3	gs.us-east1,ncbi.public,s3.us-east-1	SRX9232611	Illumina MiSeq	PAIRED	unspecified	GENOMIC	Pasteurella multocida	ILLUMINA	2020-10-01T00:00:00Z	2020-10-01T14:34:00Z	1	PP151_S8	SRP286044	PP151_S8	Pathogen.cl	2017	USA	North America	USA	Turkey		Missing	University of Minnesota	Missing	Fowl cholera	PP151_S8
SRR12761867	WGS	475	132389927	PRJNA666906	SAMN16333151	76893834	UNIVERSITY OF MINNESOTA	public	fastq,run.zq,sra	gs,ncbi,s3	gs.us-east1,ncbi.public,s3.us-east-1	SRX9232659	Illumina MiSeq	PAIRED	unspecified	GENOMIC	Pasteurella multocida	ILLUMINA	2020-10-01T00:00:00Z	2020-10-01T14:34:00Z	1	PP694_S40	SRP286044	PP694_S40	Pathogen.cl	2018	USA	North America	USA	Turkey		Missing	University of Minnesota	Missing	Fowl cholera	PP694_S40
SRR12761868	WGS	402	88131373	PRJNA666906	SAMN16333150	59282701	UNIVERSITY OF MINNESOTA	public	fastq,run.zq,sra	gs,ncbi,s3	gs.us-east1,ncbi.public,s3.us-east-1	SRX9232658	Illumina MiSeq	PAIRED	unspecified	GENOMIC	Pasteurella multocida	ILLUMINA	2020-10-01T00:00:00Z	2020-10-01T14:34:00Z	1	PP69_S46	SRP286044	PP69_S46	Pathogen.cl	Missing	USA	North America	USA	Turkey		Missing	University of Minnesota	Missing	Fowl cholera	PP69_S46
SRR12761869	WGS	417	68551694	PRJNA666906	SAMN16333149	44611755	UNIVERSITY OF MINNESOTA	public	fastq,run.zq,sra	gs,ncbi,s3	gs.us-east1,ncbi.public,s3.us-east-1	SRX9232657	Illumina MiSeq	PAIRED	unspecified	GENOMIC	Pasteurella multocida	ILLUMINA	2020-10-01T00:00:00Z	2020-10-01T14:34:00Z	1	PP68_S45	SRP286044	PP68_S45	Pathogen.cl	Missing	USA	North America	USA	Turkey		Missing	University of Minnesota	Missing	Fowl cholera	PP68_S45
SRR12761870	WGS	401	62511093	PRJNA666906	SAMN16333148	42380126	UNIVERSITY OF MINNESOTA	public	fastq,run.zq,sra	gs,ncbi,s3	gs.us-east1,ncbi.public,s3.us-east-1	SRX9232656	Illumina MiSeq	PAIRED	unspecified	GENOMIC	Pasteurella multocida	ILLUMINA	2020-10-01T00:00:00Z	2020-10-01T14:34:00Z	1	PP64_S41	SRP286044	PP64_S41	Pathogen.cl	Missing	USA	North America	USA	Turkey		Missing	University of Minnesota	Missing	Fowl cholera	PP64_S41
SRR12761871	WGS	378	100366232	PRJNA666906	SAMN16333147	66907794	UNIVERSITY OF MINNESOTA	public	fastq,run.zq,sra	gs,ncbi,s3	gs.us-east1,ncbi.public,s3.us-east-1	SRX9232655	Illumina MiSeq	PAIRED	unspecified	GENOMIC	Pasteurella multocida	ILLUMINA	2020-10-01T00:00:00Z	2020-10-01T14:34:00Z	1	PP63_S40	SRP286044	PP63_S40	Pathogen.cl	Missing	USA	North America	USA	Turkey		Missing	University of Minnesota	Missing	Fowl cholera	PP63_S40
SRR12761872	WGS	384	86700991	PRJNA666906	SAMN16333146	56856793	UNIVERSITY OF MINNESOTA	public	fastq,run.zq,sra	gs,ncbi,s3	gs.us-east1,ncbi.public,s3.us-east-1	SRX9232654	Illumina MiSeq	PAIRED	unspecified	GENOMIC	Pasteurella multocida	ILLUMINA	2020-10-01T00:00:00Z	2020-10-01T14:34:00Z	1	PP60_S37	SRP286044	PP60_S37	Pathogen.cl	Missing	USA	North America	USA	Turkey		Missing	University of Minnesota	Missing	Fowl cholera	PP60_S37
SRR12761873	WGS	384	110662567	PRJNA666906	SAMN16333145	73456461	UNIVERSITY OF MINNESOTA	public	fastq,run.zq,sra	gs,ncbi,s3	gs.us-east1,ncbi.public,s3.us-east-1	SRX9232653	Illumina MiSeq	PAIRED	unspecified	GENOMIC	Pasteurella multocida	ILLUMINA	2020-10-01T00:00:00Z	2020-10-01T14:34:00Z	1	PP59_S36	SRP286044	PP59_S36	Pathogen.cl	Missing	USA	North America	USA	Turkey		Missing	University of Minnesota	Missing	Fowl cholera	PP59_S36
SRR12761874	WGS	380	136397703	PRJNA666906	SAMN16333144	94669881	UNIVERSITY OF MINNESOTA	public	fastq,run.zq,sra	gs,ncbi,s3	gs.us-east1,ncbi.public,s3.us-east-1	SRX9232652	Illumina MiSeq	PAIRED	unspecified	GENOMIC	Pasteurella multocida	ILLUMINA	2020-10-01T00:00:00Z	2020-10-01T14:34:00Z	1	PP58_S35	SRP286044	PP58_S35	Pathogen.cl	Missing	USA	North America	USA	Turkey		Missing	University of Minnesota	Missing	Fowl cholera	PP58_S35
SRR12761875	WGS	381	121813584	PRJNA666906	SAMN16333143	83019090	UNIVERSITY OF MINNESOTA	public	fastq,run.zq,sra	gs,ncbi,s3	gs.us-east1,ncbi.public,s3.us-east-1	SRX9232651	Illumina MiSeq	PAIRED	unspecified	GENOMIC	Pasteurella multocida	ILLUMINA	2020-10-01T00:00:00Z	2020-10-01T14:34:00Z	1	PP57_S34	SRP286044	PP57_S34	Pathogen.cl	Missing	USA	North America	USA	Turkey		Missing	University of Minnesota	Missing	Fowl cholera	PP57_S34
SRR12761876	WGS	355	146311061	PRJNA666906	SAMN16333062	89994682	UNIVERSITY OF MINNESOTA	public	fastq,run.zq,sra	gs,ncbi,s3	gs.us-east1,ncbi.public,s3.us-east-1	SRX9232650	Illumina MiSeq	PAIRED	unspecified	GENOMIC	Pasteurella multocida	ILLUMINA	2020-10-01T00:00:00Z	2020-10-01T14:34:00Z	1	PP105_S18	SRP286044	PP105_S18	Pathogen.cl	2017	USA	North America	USA	Turkey		Missing	University of Minnesota	Missing	Fowl cholera	PP105_S18
SRR12761877	WGS	345	116253406	PRJNA666906	SAMN16333142	78602815	UNIVERSITY OF MINNESOTA	public	fastq,run.zq,sra	gs,ncbi,s3	gs.us-east1,ncbi.public,s3.us-east-1	SRX9232649	Illumina MiSeq	PAIRED	unspecified	GENOMIC	Pasteurella multocida	ILLUMINA	2020-10-01T00:00:00Z	2020-10-01T14:34:00Z	1	PP56_S33	SRP286044	PP56_S33	Pathogen.cl	2017	USA	North America	USA	Turkey		Missing	University of Minnesota	Missing	Fowl cholera	PP56_S33
SRR12761878	WGS	403	105434307	PRJNA666906	SAMN16333141	69889621	UNIVERSITY OF MINNESOTA	public	fastq,run.zq,sra	gs,ncbi,s3	gs.us-east1,ncbi.public,s3.us-east-1	SRX9232648	Illumina MiSeq	PAIRED	unspecified	GENOMIC	Pasteurella multocida	ILLUMINA	2020-10-01T00:00:00Z	2020-10-01T14:34:00Z	1	PP55_S32	SRP286044	PP55_S32	Pathogen.cl	2017	USA	North America	USA	Turkey		Missing	University of Minnesota	Missing	Fowl cholera	PP55_S32
SRR12761879	WGS	370	111949482	PRJNA666906	SAMN16333140	72654648	UNIVERSITY OF MINNESOTA	public	fastq,run.zq,sra	gs,ncbi,s3	gs.us-east1,ncbi.public,s3.us-east-1	SRX9232647	Illumina MiSeq	PAIRED	unspecified	GENOMIC	Pasteurella multocida	ILLUMINA	2020-10-01T00:00:00Z	2020-10-01T14:34:00Z	1	PP52_S29	SRP286044	PP52_S29	Pathogen.cl	2016	USA	North America	USA	Turkey		Missing	University of Minnesota	Missing	Fowl cholera	PP52_S29
SRR12761880	WGS	343	145556298	PRJNA666906	SAMN16333139	93443163	UNIVERSITY OF MINNESOTA	public	fastq,run.zq,sra	gs,ncbi,s3	gs.us-east1,ncbi.public,s3.us-east-1	SRX9232646	Illumina MiSeq	PAIRED	unspecified	GENOMIC	Pasteurella multocida	ILLUMINA	2020-10-01T00:00:00Z	2020-10-01T14:34:00Z	1	PP51_S28	SRP286044	PP51_S28	Pathogen.cl	2016	USA	North America	USA	Turkey		Missing	University of Minnesota	Missing	Fowl cholera	PP51_S28
SRR12761881	WGS	328	112436640	PRJNA666906	SAMN16333138	75326348	UNIVERSITY OF MINNESOTA	public	fastq,run.zq,sra	gs,ncbi,s3	gs.us-east1,ncbi.public,s3.us-east-1	SRX9232645	Illumina MiSeq	PAIRED	unspecified	GENOMIC	Pasteurella multocida	ILLUMINA	2020-10-01T00:00:00Z	2020-10-01T14:34:00Z	1	PP48_S25	SRP286044	PP48_S25	Pathogen.cl	2016	USA	North America	USA	Turkey		Missing	University of Minnesota	Missing	Fowl cholera	PP48_S25
SRR12761882	WGS	393	111171869	PRJNA666906	SAMN16333137	74531719	UNIVERSITY OF MINNESOTA	public	fastq,run.zq,sra	gs,ncbi,s3	gs.us-east1,ncbi.public,s3.us-east-1	SRX9232644	Illumina MiSeq	PAIRED	unspecified	GENOMIC	Pasteurella multocida	ILLUMINA	2020-10-01T00:00:00Z	2020-10-01T14:34:00Z	1	PP45_S22	SRP286044	PP45_S22	Pathogen.cl	2016	USA	North America	USA	Turkey		Missing	University of Minnesota	Missing	Fowl cholera	PP45_S22
SRR12761883	WGS	393	100768174	PRJNA666906	SAMN16333136	66400101	UNIVERSITY OF MINNESOTA	public	fastq,run.zq,sra	gs,ncbi,s3	gs.us-east1,ncbi.public,s3.us-east-1	SRX9232643	Illumina MiSeq	PAIRED	unspecified	GENOMIC	Pasteurella multocida	ILLUMINA	2020-10-01T00:00:00Z	2020-10-01T14:34:00Z	1	PP43_S20	SRP286044	PP43_S20	Pathogen.cl	2016	USA	North America	USA	Turkey		Missing	University of Minnesota	Missing	Fowl cholera	PP43_S20
SRR12761884	WGS	388	131525566	PRJNA666906	SAMN16333135	91211891	UNIVERSITY OF MINNESOTA	public	fastq,run.zq,sra	gs,ncbi,s3	gs.us-east1,ncbi.public,s3.us-east-1	SRX9232642	Illumina MiSeq	PAIRED	unspecified	GENOMIC	Pasteurella multocida	ILLUMINA	2020-10-01T00:00:00Z	2020-10-01T14:34:00Z	1	PP42_S19	SRP286044	PP42_S19	Pathogen.cl	2016	USA	North America	USA	Turkey		Missing	University of Minnesota	Missing	Fowl cholera	PP42_S19
SRR12761885	WGS	360	122013789	PRJNA666906	SAMN16333134	82548417	UNIVERSITY OF MINNESOTA	public	fastq,run.zq,sra	gs,ncbi,s3	gs.us-east1,ncbi.public,s3.us-east-1	SRX9232641	Illumina MiSeq	PAIRED	unspecified	GENOMIC	Pasteurella multocida	ILLUMINA	2020-10-01T00:00:00Z	2020-10-01T14:34:00Z	1	PP41_S18	SRP286044	PP41_S18	Pathogen.cl	2016	USA	North America	USA	Turkey		Missing	University of Minnesota	Missing	Fowl cholera	PP41_S18
SRR12761886	WGS	388	113679547	PRJNA666906	SAMN16333133	74956805	UNIVERSITY OF MINNESOTA	public	fastq,run.zq,sra	gs,ncbi,s3	gs.us-east1,ncbi.public,s3.us-east-1	SRX9232640	Illumina MiSeq	PAIRED	unspecified	GENOMIC	Pasteurella multocida	ILLUMINA	2020-10-01T00:00:00Z	2020-10-01T14:34:00Z	1	PP39_S16	SRP286044	PP39_S16	Pathogen.cl	2016	USA	North America	USA	Turkey		Missing	University of Minnesota	Missing	Fowl cholera	PP39_S16
SRR12761887	WGS	386	123307123	PRJNA666906	SAMN16333061	76111261	UNIVERSITY OF MINNESOTA	public	fastq,run.zq,sra	gs,ncbi,s3	gs.us-east1,ncbi.public,s3.us-east-1	SRX9232639	Illumina MiSeq	PAIRED	unspecified	GENOMIC	Pasteurella multocida	ILLUMINA	2020-10-01T00:00:00Z	2020-10-01T14:34:00Z	1	PP104_S17	SRP286044	PP104_S17	Pathogen.cl	2017	USA	North America	USA	Turkey		Missing	University of Minnesota	Missing	Fowl cholera	PP104_S17
SRR12761888	WGS	391	107161868	PRJNA666906	SAMN16333132	68969789	UNIVERSITY OF MINNESOTA	public	fastq,run.zq,sra	gs,ncbi,s3	gs.us-east1,ncbi.public,s3.us-east-1	SRX9232638	Illumina MiSeq	PAIRED	unspecified	GENOMIC	Pasteurella multocida	ILLUMINA	2020-10-01T00:00:00Z	2020-10-01T14:34:00Z	1	PP35_S12	SRP286044	PP35_S12	Pathogen.cl	2016	USA	North America	USA	Turkey		Missing	University of Minnesota	Missing	Fowl cholera	PP35_S12
SRR12761889	WGS	377	134099838	PRJNA666906	SAMN16333131	92442945	UNIVERSITY OF MINNESOTA	public	fastq,run.zq,sra	gs,ncbi,s3	gs.us-east1,ncbi.public,s3.us-east-1	SRX9232637	Illumina MiSeq	PAIRED	unspecified	GENOMIC	Pasteurella multocida	ILLUMINA	2020-10-01T00:00:00Z	2020-10-01T14:34:00Z	1	PP34_S11	SRP286044	PP34_S11	Pathogen.cl	2016	USA	North America	USA	Turkey		Missing	University of Minnesota	Missing	Fowl cholera	PP34_S11
SRR12761890	WGS	358	120783486	PRJNA666906	SAMN16333130	80737911	UNIVERSITY OF MINNESOTA	public	fastq,run.zq,sra	gs,ncbi,s3	gs.us-east1,ncbi.public,s3.us-east-1	SRX9232636	Illumina MiSeq	PAIRED	unspecified	GENOMIC	Pasteurella multocida	ILLUMINA	2020-10-01T00:00:00Z	2020-10-01T14:34:00Z	1	PP33_S10	SRP286044	PP33_S10	Pathogen.cl	2015	USA	North America	USA	Turkey		Missing	University of Minnesota	Missing	Fowl cholera	PP33_S10
SRR12761891	WGS	385	93456083	PRJNA666906	SAMN16333129	62917077	UNIVERSITY OF MINNESOTA	public	fastq,run.zq,sra	gs,ncbi,s3	gs.us-east1,ncbi.public,s3.us-east-1	SRX9232635	Illumina MiSeq	PAIRED	unspecified	GENOMIC	Pasteurella multocida	ILLUMINA	2020-10-01T00:00:00Z	2020-10-01T14:34:00Z	1	PP32_S9	SRP286044	PP32_S9	Pathogen.cl	2015	USA	North America	USA	Turkey		Missing	University of Minnesota	Missing	Fowl cholera	PP32_S9
SRR12761892	WGS	474	89425160	PRJNA666906	SAMN16333128	46599749	UNIVERSITY OF MINNESOTA	public	fastq,run.zq,sra	gs,ncbi,s3	gs.us-east1,ncbi.public,s3.us-east-1	SRX9232634	Illumina MiSeq	PAIRED	unspecified	GENOMIC	Pasteurella multocida	ILLUMINA	2020-10-01T00:00:00Z	2020-10-01T14:34:00Z	1	PP319_S48	SRP286044	PP319_S48	Pathogen.cl	2018	USA	North America	USA	Turkey		Missing	University of Minnesota	Missing	Fowl cholera	PP319_S48
SRR12761893	WGS	468	95310936	PRJNA666906	SAMN16333127	51138065	UNIVERSITY OF MINNESOTA	public	fastq,run.zq,sra	gs,ncbi,s3	gs.us-east1,ncbi.public,s3.us-east-1	SRX9232633	Illumina MiSeq	PAIRED	unspecified	GENOMIC	Pasteurella multocida	ILLUMINA	2020-10-01T00:00:00Z	2020-10-01T14:34:00Z	1	PP318_S47	SRP286044	PP318_S47	Pathogen.cl	2017	USA	North America	USA	Turkey		Missing	University of Minnesota	Missing	Fowl cholera	PP318_S47
SRR12761894	WGS	463	110195896	PRJNA666906	SAMN16333126	56866192	UNIVERSITY OF MINNESOTA	public	fastq,run.zq,sra	gs,ncbi,s3	gs.us-east1,ncbi.public,s3.us-east-1	SRX9232632	Illumina MiSeq	PAIRED	unspecified	GENOMIC	Pasteurella multocida	ILLUMINA	2020-10-01T00:00:00Z	2020-10-01T14:34:00Z	1	PP317_S46	SRP286044	PP317_S46	Pathogen.cl	2018	USA	North America	USA	Turkey		Missing	University of Minnesota	Missing	Fowl cholera	PP317_S46
SRR12761895	WGS	484	57840354	PRJNA666906	SAMN16333125	31408569	UNIVERSITY OF MINNESOTA	public	fastq,run.zq,sra	gs,ncbi,s3	gs.us-east1,ncbi.public,s3.us-east-1	SRX9232631	Illumina MiSeq	PAIRED	unspecified	GENOMIC	Pasteurella multocida	ILLUMINA	2020-10-01T00:00:00Z	2020-10-01T14:34:00Z	1	PP316_S45	SRP286044	PP316_S45	Pathogen.cl	2018	USA	North America	USA	Turkey		Missing	University of Minnesota	Missing	Fowl cholera	PP316_S45
SRR12761896	WGS	479	77665393	PRJNA666906	SAMN16333124	39948662	UNIVERSITY OF MINNESOTA	public	fastq,run.zq,sra	gs,ncbi,s3	gs.us-east1,ncbi.public,s3.us-east-1	SRX9232630	Illumina MiSeq	PAIRED	unspecified	GENOMIC	Pasteurella multocida	ILLUMINA	2020-10-01T00:00:00Z	2020-10-01T14:34:00Z	1	PP315_S44	SRP286044	PP315_S44	Pathogen.cl	2018	USA	North America	USA	Turkey		Missing	University of Minnesota	Missing	Fowl cholera	PP315_S44
SRR12761897	WGS	485	63517490	PRJNA666906	SAMN16333123	35896592	UNIVERSITY OF MINNESOTA	public	fastq,run.zq,sra	gs,ncbi,s3	gs.us-east1,ncbi.public,s3.us-east-1	SRX9232629	Illumina MiSeq	PAIRED	unspecified	GENOMIC	Pasteurella multocida	ILLUMINA	2020-10-01T00:00:00Z	2020-10-01T14:34:00Z	1	PP314_S43	SRP286044	PP314_S43	Pathogen.cl	2018	USA	North America	USA	Turkey		Missing	University of Minnesota	Missing	Fowl cholera	PP314_S43
SRR12761898	WGS	424	124058660	PRJNA666906	SAMN16333060	74926638	UNIVERSITY OF MINNESOTA	public	fastq,run.zq,sra	gs,ncbi,s3	gs.us-east1,ncbi.public,s3.us-east-1	SRX9232628	Illumina MiSeq	PAIRED	unspecified	GENOMIC	Pasteurella multocida	ILLUMINA	2020-10-01T00:00:00Z	2020-10-01T14:34:00Z	1	PP103_S16	SRP286044	PP103_S16	Pathogen.cl	2017	USA	North America	USA	Turkey		Missing	University of Minnesota	Missing	Fowl cholera	PP103_S16
SRR12761899	WGS	475	82499023	PRJNA666906	SAMN16333122	43724070	UNIVERSITY OF MINNESOTA	public	fastq,run.zq,sra	gs,ncbi,s3	gs.us-east1,ncbi.public,s3.us-east-1	SRX9232627	Illumina MiSeq	PAIRED	unspecified	GENOMIC	Pasteurella multocida	ILLUMINA	2020-10-01T00:00:00Z	2020-10-01T14:34:00Z	1	PP313_S42	SRP286044	PP313_S42	Pathogen.cl	2018	USA	North America	USA	Turkey		Missing	University of Minnesota	Missing	Fowl cholera	PP313_S42
SRR12761900	WGS	470	78133853	PRJNA666906	SAMN16333121	42437179	UNIVERSITY OF MINNESOTA	public	fastq,run.zq,sra	gs,ncbi,s3	gs.us-east1,ncbi.public,s3.us-east-1	SRX9232626	Illumina MiSeq	PAIRED	unspecified	GENOMIC	Pasteurella multocida	ILLUMINA	2020-10-01T00:00:00Z	2020-10-01T14:34:00Z	1	PP312_S41	SRP286044	PP312_S41	Pathogen.cl	2018	USA	North America	USA	Turkey		Missing	University of Minnesota	Missing	Fowl cholera	PP312_S41
SRR12761901	WGS	461	126155257	PRJNA666906	SAMN16333120	65925023	UNIVERSITY OF MINNESOTA	public	fastq,run.zq,sra	gs,ncbi,s3	gs.us-east1,ncbi.public,s3.us-east-1	SRX9232625	Illumina MiSeq	PAIRED	unspecified	GENOMIC	Pasteurella multocida	ILLUMINA	2020-10-01T00:00:00Z	2020-10-01T14:34:00Z	1	PP311_S40	SRP286044	PP311_S40	Pathogen.cl	2018	USA	North America	USA	Turkey		Missing	University of Minnesota	Missing	Fowl cholera	PP311_S40
SRR12761902	WGS	475	107064627	PRJNA666906	SAMN16333119	57695448	UNIVERSITY OF MINNESOTA	public	fastq,run.zq,sra	gs,ncbi,s3	gs.us-east1,ncbi.public,s3.us-east-1	SRX9232624	Illumina MiSeq	PAIRED	unspecified	GENOMIC	Pasteurella multocida	ILLUMINA	2020-10-01T00:00:00Z	2020-10-01T14:34:00Z	1	PP310_S39	SRP286044	PP310_S39	Pathogen.cl	2018	USA	North America	USA	Turkey		Missing	University of Minnesota	Missing	Fowl cholera	PP310_S39
SRR12761903	WGS	484	71301433	PRJNA666906	SAMN16333118	38114572	UNIVERSITY OF MINNESOTA	public	fastq,run.zq,sra	gs,ncbi,s3	gs.us-east1,ncbi.public,s3.us-east-1	SRX9232623	Illumina MiSeq	PAIRED	unspecified	GENOMIC	Pasteurella multocida	ILLUMINA	2020-10-01T00:00:00Z	2020-10-01T14:34:00Z	1	PP309_S38	SRP286044	PP309_S38	Pathogen.cl	2018	USA	North America	USA	Turkey		Missing	University of Minnesota	Missing	Fowl cholera	PP309_S38
SRR12761904	WGS	479	99408132	PRJNA666906	SAMN16333117	53129505	UNIVERSITY OF MINNESOTA	public	fastq,run.zq,sra	gs,ncbi,s3	gs.us-east1,ncbi.public,s3.us-east-1	SRX9232622	Illumina MiSeq	PAIRED	unspecified	GENOMIC	Pasteurella multocida	ILLUMINA	2020-10-01T00:00:00Z	2020-10-01T14:34:00Z	1	PP308_S37	SRP286044	PP308_S37	Pathogen.cl	2018	USA	North America	USA	Turkey		Missing	University of Minnesota	Missing	Fowl cholera	PP308_S37
SRR12761905	WGS	478	102518546	PRJNA666906	SAMN16333116	56679504	UNIVERSITY OF MINNESOTA	public	fastq,run.zq,sra	gs,ncbi,s3	gs.us-east1,ncbi.public,s3.us-east-1	SRX9232621	Illumina MiSeq	PAIRED	unspecified	GENOMIC	Pasteurella multocida	ILLUMINA	2020-10-01T00:00:00Z	2020-10-01T14:34:00Z	1	PP306_S35	SRP286044	PP306_S35	Pathogen.cl	2018	USA	North America	USA	Turkey		Missing	University of Minnesota	Missing	Fowl cholera	PP306_S35
SRR12761906	WGS	464	124135058	PRJNA666906	SAMN16333115	66299182	UNIVERSITY OF MINNESOTA	public	fastq,run.zq,sra	gs,ncbi,s3	gs.us-east1,ncbi.public,s3.us-east-1	SRX9232620	Illumina MiSeq	PAIRED	unspecified	GENOMIC	Pasteurella multocida	ILLUMINA	2020-10-01T00:00:00Z	2020-10-01T14:34:00Z	1	PP305_S34	SRP286044	PP305_S34	Pathogen.cl	2018	USA	North America	USA	Turkey		Missing	University of Minnesota	Missing	Fowl cholera	PP305_S34
SRR12761907	WGS	466	102456702	PRJNA666906	SAMN16333114	54558812	UNIVERSITY OF MINNESOTA	public	fastq,run.zq,sra	gs,ncbi,s3	gs.us-east1,ncbi.public,s3.us-east-1	SRX9232619	Illumina MiSeq	PAIRED	unspecified	GENOMIC	Pasteurella multocida	ILLUMINA	2020-10-01T00:00:00Z	2020-10-01T14:34:00Z	1	PP304_S33	SRP286044	PP304_S33	Pathogen.cl	2018	USA	North America	USA	Turkey		Missing	University of Minnesota	Missing	Fowl cholera	PP304_S33
SRR12761908	WGS	459	115370171	PRJNA666906	SAMN16333113	59431079	UNIVERSITY OF MINNESOTA	public	fastq,run.zq,sra	gs,ncbi,s3	gs.us-east1,ncbi.public,s3.us-east-1	SRX9232618	Illumina MiSeq	PAIRED	unspecified	GENOMIC	Pasteurella multocida	ILLUMINA	2020-10-01T00:00:00Z	2020-10-01T14:34:00Z	1	PP303_S32	SRP286044	PP303_S32	Pathogen.cl	2018	USA	North America	USA	Turkey		Missing	University of Minnesota	Missing	Fowl cholera	PP303_S32
SRR12761909	WGS	424	106020581	PRJNA666906	SAMN16333059	69402179	UNIVERSITY OF MINNESOTA	public	fastq,run.zq,sra	gs,ncbi,s3	gs.us-east1,ncbi.public,s3.us-east-1	SRX9232617	Illumina MiSeq	PAIRED	unspecified	GENOMIC	Pasteurella multocida	ILLUMINA	2020-10-01T00:00:00Z	2020-10-01T14:34:00Z	1	PP102_S15	SRP286044	PP102_S15	Pathogen.cl	2017	USA	North America	USA	Turkey		Missing	University of Minnesota	Missing	Fowl cholera	PP102_S15
SRR12761910	WGS	472	101859029	PRJNA666906	SAMN16333112	53760609	UNIVERSITY OF MINNESOTA	public	fastq,run.zq,sra	gs,ncbi,s3	gs.us-east1,ncbi.public,s3.us-east-1	SRX9232616	Illumina MiSeq	PAIRED	unspecified	GENOMIC	Pasteurella multocida	ILLUMINA	2020-10-01T00:00:00Z	2020-10-01T14:35:00Z	1	PP302_S31	SRP286044	PP302_S31	Pathogen.cl	2018	USA	North America	USA	Turkey		Missing	University of Minnesota	Missing	Fowl cholera	PP302_S31
SRR12761911	WGS	466	115768567	PRJNA666906	SAMN16333111	59306695	UNIVERSITY OF MINNESOTA	public	fastq,run.zq,sra	gs,ncbi,s3	gs.us-east1,ncbi.public,s3.us-east-1	SRX9232615	Illumina MiSeq	PAIRED	unspecified	GENOMIC	Pasteurella multocida	ILLUMINA	2020-10-01T00:00:00Z	2020-10-01T14:35:00Z	1	PP301_S30	SRP286044	PP301_S30	Pathogen.cl	2018	USA	North America	USA	Turkey		Missing	University of Minnesota	Missing	Fowl cholera	PP301_S30
SRR12761912	WGS	474	107380965	PRJNA666906	SAMN16333110	56225315	UNIVERSITY OF MINNESOTA	public	fastq,run.zq,sra	gs,ncbi,s3	gs.us-east1,ncbi.public,s3.us-east-1	SRX9232614	Illumina MiSeq	PAIRED	unspecified	GENOMIC	Pasteurella multocida	ILLUMINA	2020-10-01T00:00:00Z	2020-10-01T14:34:00Z	1	PP300_S29	SRP286044	PP300_S29	Pathogen.cl	2018	USA	North America	USA	Turkey		Missing	University of Minnesota	Missing	Fowl cholera	PP300_S29
SRR12761913	WGS	467	139343719	PRJNA666906	SAMN16333109	70747986	UNIVERSITY OF MINNESOTA	public	fastq,run.zq,sra	gs,ncbi,s3	gs.us-east1,ncbi.public,s3.us-east-1	SRX9232613	Illumina MiSeq	PAIRED	unspecified	GENOMIC	Pasteurella multocida	ILLUMINA	2020-10-01T00:00:00Z	2020-10-01T14:35:00Z	1	PP299_S28	SRP286044	PP299_S28	Pathogen.cl	2018	USA	North America	USA	Turkey		Missing	University of Minnesota	Missing	Fowl cholera	PP299_S28
SRR12761914	WGS	475	111328266	PRJNA666906	SAMN16333108	61196981	UNIVERSITY OF MINNESOTA	public	fastq,run.zq,sra	gs,ncbi,s3	gs.us-east1,ncbi.public,s3.us-east-1	SRX9232612	Illumina MiSeq	PAIRED	unspecified	GENOMIC	Pasteurella multocida	ILLUMINA	2020-10-01T00:00:00Z	2020-10-01T14:34:00Z	1	PP298_S27	SRP286044	PP298_S27	Pathogen.cl	2018	USA	North America	USA	Turkey		Missing	University of Minnesota	Missing	Fowl cholera	PP298_S27
SRR12761915	WGS	493	153963274	PRJNA666906	SAMN16333074	89324147	UNIVERSITY OF MINNESOTA	public	fastq,run.zq,sra	gs,ncbi,s3	gs.us-east1,ncbi.public,s3.us-east-1	SRX9232610	Illumina MiSeq	PAIRED	unspecified	GENOMIC	Pasteurella multocida	ILLUMINA	2020-10-01T00:00:00Z	2020-10-01T14:35:00Z	1	PP150_S7	SRP286044	PP150_S7	Pathogen.cl	2017	USA	North America	USA	Turkey		Missing	University of Minnesota	Missing	Fowl cholera	PP150_S7
SRR12761916	WGS	439	167492986	PRJNA666906	SAMN16333073	93122525	UNIVERSITY OF MINNESOTA	public	fastq,run.zq,sra	gs,ncbi,s3	gs.us-east1,ncbi.public,s3.us-east-1	SRX9232609	Illumina MiSeq	PAIRED	unspecified	GENOMIC	Pasteurella multocida	ILLUMINA	2020-10-01T00:00:00Z	2020-10-01T14:35:00Z	1	PP149_S6	SRP286044	PP149_S6	Pathogen.cl	2017	USA	North America	USA	Turkey		Missing	University of Minnesota	Missing	Fowl cholera	PP149_S6
SRR12761917	WGS	280	219559689	PRJNA666906	SAMN16333055	126014862	UNIVERSITY OF MINNESOTA	public	fastq,run.zq,sra	gs,ncbi,s3	gs.us-east1,ncbi.public,s3.us-east-1	SRX9232608	Illumina MiSeq	PAIRED	unspecified	GENOMIC	Pasteurella multocida	ILLUMINA	2020-10-01T00:00:00Z	2020-10-01T14:35:00Z	1	P20_S3	SRP286044	P20_S3	Pathogen.cl	2017	USA	North America	USA	Turkey		Missing	University of Minnesota	Missing	Fowl cholera	P20_S3
SRR12761918	WGS	405	203253500	PRJNA666906	SAMN16333072	118343511	UNIVERSITY OF MINNESOTA	public	fastq,run.zq,sra	gs,ncbi,s3	gs.us-east1,ncbi.public,s3.us-east-1	SRX9232607	Illumina MiSeq	PAIRED	unspecified	GENOMIC	Pasteurella multocida	ILLUMINA	2020-10-01T00:00:00Z	2020-10-01T14:35:00Z	1	PP115_S28	SRP286044	PP115_S28	Pathogen.cl	Missing	USA	North America	USA	Turkey		Missing	University of Minnesota	Missing	Fowl cholera	PP115_S28
SRR12761919	WGS	405	167685617	PRJNA666906	SAMN16333071	107307909	UNIVERSITY OF MINNESOTA	public	fastq,run.zq,sra	gs,ncbi,s3	gs.us-east1,ncbi.public,s3.us-east-1	SRX9232606	Illumina MiSeq	PAIRED	unspecified	GENOMIC	Pasteurella multocida	ILLUMINA	2020-10-01T00:00:00Z	2020-10-01T14:35:00Z	1	PP114_S27	SRP286044	PP114_S27	Pathogen.cl	Missing	USA	North America	USA	Turkey		Missing	University of Minnesota	Missing	Fowl cholera	PP114_S27
SRR12761920	WGS	358	160397280	PRJNA666906	SAMN16333070	98070698	UNIVERSITY OF MINNESOTA	public	fastq,run.zq,sra	gs,ncbi,s3	gs.us-east1,ncbi.public,s3.us-east-1	SRX9232605	Illumina MiSeq	PAIRED	unspecified	GENOMIC	Pasteurella multocida	ILLUMINA	2020-10-01T00:00:00Z	2020-10-01T14:35:00Z	1	PP113_S26	SRP286044	PP113_S26	Pathogen.cl	Missing	USA	North America	USA	Turkey		Missing	University of Minnesota	Missing	Fowl cholera	PP113_S26
SRR12761921	WGS	382	155634089	PRJNA666906	SAMN16333069	95283425	UNIVERSITY OF MINNESOTA	public	fastq,run.zq,sra	gs,ncbi,s3	gs.us-east1,ncbi.public,s3.us-east-1	SRX9232604	Illumina MiSeq	PAIRED	unspecified	GENOMIC	Pasteurella multocida	ILLUMINA	2020-10-01T00:00:00Z	2020-10-01T14:35:00Z	1	PP112_S25	SRP286044	PP112_S25	Pathogen.cl	Missing	USA	North America	USA	Turkey		Missing	University of Minnesota	Missing	Fowl cholera	PP112_S25
SRR12761922	WGS	402	170882836	PRJNA666906	SAMN16333068	102492926	UNIVERSITY OF MINNESOTA	public	fastq,run.zq,sra	gs,ncbi,s3	gs.us-east1,ncbi.public,s3.us-east-1	SRX9232603	Illumina MiSeq	PAIRED	unspecified	GENOMIC	Pasteurella multocida	ILLUMINA	2020-10-01T00:00:00Z	2020-10-01T14:35:00Z	1	PP111_S24	SRP286044	PP111_S24	Pathogen.cl	Missing	USA	North America	USA	Turkey		Missing	University of Minnesota	Missing	Fowl cholera	PP111_S24
SRR12761923	WGS	419	154959055	PRJNA666906	SAMN16333067	95737870	UNIVERSITY OF MINNESOTA	public	fastq,run.zq,sra	gs,ncbi,s3	gs.us-east1,ncbi.public,s3.us-east-1	SRX9232602	Illumina MiSeq	PAIRED	unspecified	GENOMIC	Pasteurella multocida	ILLUMINA	2020-10-01T00:00:00Z	2020-10-01T14:35:00Z	1	PP110_S23	SRP286044	PP110_S23	Pathogen.cl	Missing	USA	North America	USA	Turkey		Missing	University of Minnesota	Missing	Fowl cholera	PP110_S23
SRR12761924	WGS	422	127690338	PRJNA666906	SAMN16333066	75672613	UNIVERSITY OF MINNESOTA	public	fastq,run.zq,sra	gs,ncbi,s3	gs.us-east1,ncbi.public,s3.us-east-1	SRX9232601	Illumina MiSeq	PAIRED	unspecified	GENOMIC	Pasteurella multocida	ILLUMINA	2020-10-01T00:00:00Z	2020-10-01T14:35:00Z	1	PP109_S22	SRP286044	PP109_S22	Pathogen.cl	2018	USA	North America	USA	Turkey		Missing	University of Minnesota	Missing	Fowl cholera	PP109_S22
SRR12761925	WGS	417	125912354	PRJNA666906	SAMN16333177	80321713	UNIVERSITY OF MINNESOTA	public	fastq,run.zq,sra	gs,ncbi,s3	gs.us-east1,ncbi.public,s3.us-east-1	SRX9232600	Illumina MiSeq	PAIRED	unspecified	GENOMIC	Pasteurella multocida	ILLUMINA	2020-10-01T00:00:00Z	2020-10-01T14:35:00Z	1	PP98_S11	SRP286044	PP98_S11	Pathogen.cl	2017	USA	North America	USA	Turkey		Missing	University of Minnesota	Missing	Fowl cholera	PP98_S11
SRR12761926	WGS	373	117436841	PRJNA666906	SAMN16333176	72336876	UNIVERSITY OF MINNESOTA	public	fastq,run.zq,sra	gs,ncbi,s3	gs.us-east1,ncbi.public,s3.us-east-1	SRX9232599	Illumina MiSeq	PAIRED	unspecified	GENOMIC	Pasteurella multocida	ILLUMINA	2020-10-01T00:00:00Z	2020-10-01T14:35:00Z	1	PP97_S10	SRP286044	PP97_S10	Pathogen.cl	2017	USA	North America	USA	Turkey		Missing	University of Minnesota	Missing	Fowl cholera	PP97_S10
SRR12761927	WGS	375	90590236	PRJNA666906	SAMN16333175	55919920	UNIVERSITY OF MINNESOTA	public	fastq,run.zq,sra	gs,ncbi,s3	gs.us-east1,ncbi.public,s3.us-east-1	SRX9232598	Illumina MiSeq	PAIRED	unspecified	GENOMIC	Pasteurella multocida	ILLUMINA	2020-10-01T00:00:00Z	2020-10-01T14:35:00Z	1	PP96_S9	SRP286044	PP96_S9	Pathogen.cl	2017	USA	North America	USA	Turkey		Missing	University of Minnesota	Missing	Fowl cholera	PP96_S9
SRR12761928	WGS	406	126479198	PRJNA666906	SAMN16333174	75911892	UNIVERSITY OF MINNESOTA	public	fastq,run.zq,sra	gs,ncbi,s3	gs.us-east1,ncbi.public,s3.us-east-1	SRX9232597	Illumina MiSeq	PAIRED	unspecified	GENOMIC	Pasteurella multocida	ILLUMINA	2020-10-01T00:00:00Z	2020-10-01T14:35:00Z	1	PP95_S8	SRP286044	PP95_S8	Pathogen.cl	2017	USA	North America	USA	Turkey		Missing	University of Minnesota	Missing	Fowl cholera	PP95_S8
SRR12761929	WGS	422	100991020	PRJNA666906	SAMN16333173	61847270	UNIVERSITY OF MINNESOTA	public	fastq,run.zq,sra	gs,ncbi,s3	gs.us-east1,ncbi.public,s3.us-east-1	SRX9232596	Illumina MiSeq	PAIRED	unspecified	GENOMIC	Pasteurella multocida	ILLUMINA	2020-10-01T00:00:00Z	2020-10-01T14:35:00Z	1	PP944_S56	SRP286044	PP944_S56	Pathogen.cl	2019	USA	North America	USA	Turkey		Missing	University of Minnesota	Missing	Fowl cholera	PP944_S56
SRR12761930	WGS	428	131094222	PRJNA666906	SAMN16333065	78897122	UNIVERSITY OF MINNESOTA	public	fastq,run.zq,sra	gs,ncbi,s3	gs.us-east1,ncbi.public,s3.us-east-1	SRX9232595	Illumina MiSeq	PAIRED	unspecified	GENOMIC	Pasteurella multocida	ILLUMINA	2020-10-01T00:00:00Z	2020-10-01T14:35:00Z	1	PP108_S21	SRP286044	PP108_S21	Pathogen.cl	2018	USA	North America	USA	Turkey		Missing	University of Minnesota	Missing	Fowl cholera	PP108_S21
SRR12761931	WGS	382	148413578	PRJNA666906	SAMN16333172	87767166	UNIVERSITY OF MINNESOTA	public	fastq,run.zq,sra	gs,ncbi,s3	gs.us-east1,ncbi.public,s3.us-east-1	SRX9232594	Illumina MiSeq	PAIRED	unspecified	GENOMIC	Pasteurella multocida	ILLUMINA	2020-10-01T00:00:00Z	2020-10-01T14:35:00Z	1	PP943_S55	SRP286044	PP943_S55	Pathogen.cl	2019	USA	North America	USA	Turkey		Missing	University of Minnesota	Missing	Fowl cholera	PP943_S55
SRR12761932	WGS	397	133205588	PRJNA666906	SAMN16333171	82945569	UNIVERSITY OF MINNESOTA	public	fastq,run.zq,sra	gs,ncbi,s3	gs.us-east1,ncbi.public,s3.us-east-1	SRX9232593	Illumina MiSeq	PAIRED	unspecified	GENOMIC	Pasteurella multocida	ILLUMINA	2020-10-01T00:00:00Z	2020-10-01T14:35:00Z	1	PP94_S7	SRP286044	PP94_S7	Pathogen.cl	2017	USA	North America	USA	Turkey		Missing	University of Minnesota	Missing	Fowl cholera	PP94_S7
SRR12761933	WGS	393	147341427	PRJNA666906	SAMN16333170	87525676	UNIVERSITY OF MINNESOTA	public	fastq,run.zq,sra	gs,ncbi,s3	gs.us-east1,ncbi.public,s3.us-east-1	SRX9232592	Illumina MiSeq	PAIRED	unspecified	GENOMIC	Pasteurella multocida	ILLUMINA	2020-10-01T00:00:00Z	2020-10-01T14:35:00Z	1	PP93_S6	SRP286044	PP93_S6	Pathogen.cl	2017	USA	North America	USA	Turkey		Missing	University of Minnesota	Missing	Fowl cholera	PP93_S6
SRR12761934	WGS	392	154076071	PRJNA666906	SAMN16333169	91641941	UNIVERSITY OF MINNESOTA	public	fastq,run.zq,sra	gs,ncbi,s3	gs.us-east1,ncbi.public,s3.us-east-1	SRX9232591	Illumina MiSeq	PAIRED	unspecified	GENOMIC	Pasteurella multocida	ILLUMINA	2020-10-01T00:00:00Z	2020-10-01T14:35:00Z	1	PP92_S5	SRP286044	PP92_S5	Pathogen.cl	2017	USA	North America	USA	Turkey		Missing	University of Minnesota	Missing	Fowl cholera	PP92_S5
SRR12761935	WGS	378	157396443	PRJNA666906	SAMN16333168	99427391	UNIVERSITY OF MINNESOTA	public	fastq,run.zq,sra	gs,ncbi,s3	gs.us-east1,ncbi.public,s3.us-east-1	SRX9232590	Illumina MiSeq	PAIRED	unspecified	GENOMIC	Pasteurella multocida	ILLUMINA	2020-10-01T00:00:00Z	2020-10-01T14:35:00Z	1	PP90_S3	SRP286044	PP90_S3	Pathogen.cl	2015	USA	North America	USA	Turkey		Missing	University of Minnesota	Missing	Fowl cholera	PP90_S3
SRR12761936	WGS	347	139353341	PRJNA666906	SAMN16333167	84300482	UNIVERSITY OF MINNESOTA	public	fastq,run.zq,sra	gs,ncbi,s3	gs.us-east1,ncbi.public,s3.us-east-1	SRX9232589	Illumina MiSeq	PAIRED	unspecified	GENOMIC	Pasteurella multocida	ILLUMINA	2020-10-01T00:00:00Z	2020-10-01T14:35:00Z	1	PP89_S2	SRP286044	PP89_S2	Pathogen.cl	2017	USA	North America	USA	Turkey		Missing	University of Minnesota	Missing	Fowl cholera	PP89_S2
SRR12761937	WGS	325	144997936	PRJNA666906	SAMN16333166	87849047	UNIVERSITY OF MINNESOTA	public	fastq,run.zq,sra	gs,ncbi,s3	gs.us-east1,ncbi.public,s3.us-east-1	SRX9232588	Illumina MiSeq	PAIRED	unspecified	GENOMIC	Pasteurella multocida	ILLUMINA	2020-10-01T00:00:00Z	2020-10-01T14:35:00Z	1	PP88_S1	SRP286044	PP88_S1	Pathogen.cl	2017	USA	North America	USA	Turkey		Missing	University of Minnesota	Missing	Fowl cholera	PP88_S1
SRR12761938	WGS	393	85919428	PRJNA666906	SAMN16333165	58058010	UNIVERSITY OF MINNESOTA	public	fastq,run.zq,sra	gs,ncbi,s3	gs.us-east1,ncbi.public,s3.us-east-1	SRX9232587	Illumina MiSeq	PAIRED	unspecified	GENOMIC	Pasteurella multocida	ILLUMINA	2020-10-01T00:00:00Z	2020-10-01T14:35:00Z	1	PP85_S62	SRP286044	PP85_S62	Pathogen.cl	Missing	USA	North America	USA	Turkey		Missing	University of Minnesota	Missing	Fowl cholera	PP85_S62
SRR12761939	WGS	379	99538983	PRJNA666906	SAMN16333164	64783861	UNIVERSITY OF MINNESOTA	public	fastq,run.zq,sra	gs,ncbi,s3	gs.us-east1,ncbi.public,s3.us-east-1	SRX9232586	Illumina MiSeq	PAIRED	unspecified	GENOMIC	Pasteurella multocida	ILLUMINA	2020-10-01T00:00:00Z	2020-10-01T14:35:00Z	1	PP76_S53	SRP286044	PP76_S53	Pathogen.cl	Missing	USA	North America	USA	Turkey		Missing	University of Minnesota	Missing	Fowl cholera	PP76_S53
SRR12761940	WGS	392	80083708	PRJNA666906	SAMN16333163	52308433	UNIVERSITY OF MINNESOTA	public	fastq,run.zq,sra	gs,ncbi,s3	gs.us-east1,ncbi.public,s3.us-east-1	SRX9232585	Illumina MiSeq	PAIRED	unspecified	GENOMIC	Pasteurella multocida	ILLUMINA	2020-10-01T00:00:00Z	2020-10-01T14:35:00Z	1	PP75_S52	SRP286044	PP75_S52	Pathogen.cl	Missing	USA	North America	USA	Turkey		Missing	University of Minnesota	Missing	Fowl cholera	PP75_S52
SRR12761941	WGS	439	126077864	PRJNA666906	SAMN16333064	76614169	UNIVERSITY OF MINNESOTA	public	fastq,run.zq,sra	gs,ncbi,s3	gs.us-east1,ncbi.public,s3.us-east-1	SRX9232584	Illumina MiSeq	PAIRED	unspecified	GENOMIC	Pasteurella multocida	ILLUMINA	2020-10-01T00:00:00Z	2020-10-01T14:35:00Z	1	PP107_S20	SRP286044	PP107_S20	Pathogen.cl	2018	USA	North America	USA	Turkey		Missing	University of Minnesota	Missing	Fowl cholera	PP107_S20
SRR12761942	WGS	391	92324835	PRJNA666906	SAMN16333162	64406306	UNIVERSITY OF MINNESOTA	public	fastq,run.zq,sra	gs,ncbi,s3	gs.us-east1,ncbi.public,s3.us-east-1	SRX9232583	Illumina MiSeq	PAIRED	unspecified	GENOMIC	Pasteurella multocida	ILLUMINA	2020-10-01T00:00:00Z	2020-10-01T14:35:00Z	1	PP74_S51	SRP286044	PP74_S51	Pathogen.cl	Missing	USA	North America	USA	Turkey		Missing	University of Minnesota	Missing	Fowl cholera	PP74_S51
SRR12761943	WGS	364	100749457	PRJNA666906	SAMN16333161	67936683	UNIVERSITY OF MINNESOTA	public	fastq,run.zq,sra	gs,ncbi,s3	gs.us-east1,ncbi.public,s3.us-east-1	SRX9232582	Illumina MiSeq	PAIRED	unspecified	GENOMIC	Pasteurella multocida	ILLUMINA	2020-10-01T00:00:00Z	2020-10-01T14:35:00Z	1	PP73_S50	SRP286044	PP73_S50	Pathogen.cl	Missing	USA	North America	USA	Turkey		Missing	University of Minnesota	Missing	Fowl cholera	PP73_S50
SRR12761944	WGS	355	99453664	PRJNA666906	SAMN16333160	66989613	UNIVERSITY OF MINNESOTA	public	fastq,run.zq,sra	gs,ncbi,s3	gs.us-east1,ncbi.public,s3.us-east-1	SRX9232581	Illumina MiSeq	PAIRED	unspecified	GENOMIC	Pasteurella multocida	ILLUMINA	2020-10-01T00:00:00Z	2020-10-01T14:35:00Z	1	PP72_S49	SRP286044	PP72_S49	Pathogen.cl	Missing	USA	North America	USA	Turkey		Missing	University of Minnesota	Missing	Fowl cholera	PP72_S49
SRR12761945	WGS	404	87073177	PRJNA666906	SAMN16333159	57449230	UNIVERSITY OF MINNESOTA	public	fastq,run.zq,sra	gs,ncbi,s3	gs.us-east1,ncbi.public,s3.us-east-1	SRX9232580	Illumina MiSeq	PAIRED	unspecified	GENOMIC	Pasteurella multocida	ILLUMINA	2020-10-01T00:00:00Z	2020-10-01T14:35:00Z	1	PP71_S48	SRP286044	PP71_S48	Pathogen.cl	Missing	USA	North America	USA	Turkey		Missing	University of Minnesota	Missing	Fowl cholera	PP71_S48
SRR12761946	WGS	466	152222795	PRJNA666906	SAMN16333158	89689117	UNIVERSITY OF MINNESOTA	public	fastq,run.zq,sra	gs,ncbi,s3	gs.us-east1,ncbi.public,s3.us-east-1	SRX9232579	Illumina MiSeq	PAIRED	unspecified	GENOMIC	Pasteurella multocida	ILLUMINA	2020-10-01T00:00:00Z	2020-10-01T14:35:00Z	1	PP701_S47	SRP286044	PP701_S47	Pathogen.cl	2018	USA	North America	USA	Turkey		Missing	University of Minnesota	Missing	Fowl cholera	PP701_S47
SRR12761947	WGS	462	134673994	PRJNA666906	SAMN16333157	77626347	UNIVERSITY OF MINNESOTA	public	fastq,run.zq,sra	gs,ncbi,s3	gs.us-east1,ncbi.public,s3.us-east-1	SRX9232578	Illumina MiSeq	PAIRED	unspecified	GENOMIC	Pasteurella multocida	ILLUMINA	2020-10-01T00:00:00Z	2020-10-01T14:35:00Z	1	PP700_S46	SRP286044	PP700_S46	Pathogen.cl	2018	USA	North America	USA	Turkey		Missing	University of Minnesota	Missing	Fowl cholera	PP700_S46
SRR12761948	WGS	465	121255874	PRJNA666906	SAMN16333156	71104513	UNIVERSITY OF MINNESOTA	public	fastq,run.zq,sra	gs,ncbi,s3	gs.us-east1,ncbi.public,s3.us-east-1	SRX9232577	Illumina MiSeq	PAIRED	unspecified	GENOMIC	Pasteurella multocida	ILLUMINA	2020-10-01T00:00:00Z	2020-10-01T14:35:00Z	1	PP699_S45	SRP286044	PP699_S45	Pathogen.cl	2018	USA	North America	USA	Turkey		Missing	University of Minnesota	Missing	Fowl cholera	PP699_S45
SRR12761949	WGS	464	136057882	PRJNA666906	SAMN16333155	78435083	UNIVERSITY OF MINNESOTA	public	fastq,run.zq,sra	gs,ncbi,s3	gs.us-east1,ncbi.public,s3.us-east-1	SRX9232576	Illumina MiSeq	PAIRED	unspecified	GENOMIC	Pasteurella multocida	ILLUMINA	2020-10-01T00:00:00Z	2020-10-01T14:35:00Z	1	PP698_S44	SRP286044	PP698_S44	Pathogen.cl	2018	USA	North America	USA	Turkey		Missing	University of Minnesota	Missing	Fowl cholera	PP698_S44
SRR12761950	WGS	460	161006293	PRJNA666906	SAMN16333154	97658997	UNIVERSITY OF MINNESOTA	public	fastq,run.zq,sra	gs,ncbi,s3	gs.us-east1,ncbi.public,s3.us-east-1	SRX9232575	Illumina MiSeq	PAIRED	unspecified	GENOMIC	Pasteurella multocida	ILLUMINA	2020-10-01T00:00:00Z	2020-10-01T14:35:00Z	1	PP697_S43	SRP286044	PP697_S43	Pathogen.cl	2018	USA	North America	USA	Turkey		Missing	University of Minnesota	Missing	Fowl cholera	PP697_S43
SRR12761951	WGS	442	158212098	PRJNA666906	SAMN16333153	92208885	UNIVERSITY OF MINNESOTA	public	run.zq,sra,fastq	gs,ncbi,s3	gs.us-east1,ncbi.public,s3.us-east-1	SRX9232574	Illumina MiSeq	PAIRED	unspecified	GENOMIC	Pasteurella multocida	ILLUMINA	2020-10-01T00:00:00Z	2020-10-01T14:35:00Z	1	PP696_S42	SRP286044	PP696_S42	Pathogen.cl	2018	USA	North America	USA	Turkey		Missing	University of Minnesota	Missing	Fowl cholera	PP696_S42
SRR12761952	WGS	418	159554563	PRJNA666906	SAMN16333063	101575960	UNIVERSITY OF MINNESOTA	public	fastq,run.zq,sra	gs,ncbi,s3	gs.us-east1,ncbi.public,s3.us-east-1	SRX9232573	Illumina MiSeq	PAIRED	unspecified	GENOMIC	Pasteurella multocida	ILLUMINA	2020-10-01T00:00:00Z	2020-10-01T14:35:00Z	1	PP106_S19	SRP286044	PP106_S19	Pathogen.cl	2017	USA	North America	USA	Turkey		Missing	University of Minnesota	Missing	Fowl cholera	PP106_S19
SRR12761953	WGS	290	104018978	PRJNA666906	SAMN16333054	70637165	UNIVERSITY OF MINNESOTA	public	fastq,run.zq,sra	gs,ncbi,s3	gs.us-east1,ncbi.public,s3.us-east-1	SRX9232572	Illumina MiSeq	PAIRED	unspecified	GENOMIC	Pasteurella multocida	ILLUMINA	2020-10-01T00:00:00Z	2020-10-01T14:35:00Z	1	P19_S2	SRP286044	P19_S2	Pathogen.cl	2016	USA	North America	USA	Turkey		Missing	University of Minnesota	Missing	Fowl cholera	P19_S2
SRR12761954	WGS	285	229319968	PRJNA666906	SAMN16333053	139915843	UNIVERSITY OF MINNESOTA	public	fastq,run.zq,sra	gs,ncbi,s3	gs.us-east1,ncbi.public,s3.us-east-1	SRX9232571	Illumina MiSeq	PAIRED	unspecified	GENOMIC	Pasteurella multocida	ILLUMINA	2020-10-01T00:00:00Z	2020-10-01T14:35:00Z	1	P18_S2	SRP286044	P18_S2	Pathogen.cl	2016	USA	North America	USA	Turkey		Missing	University of Minnesota	Missing	Fowl cholera	P18_S2
SRR1655730	WGS	193	82493780	PRJNA267549	SAMN03197498	53900464	UNIVERSITY OF WASHINGTON	public	fastq,run.zq,sra	gs,ncbi,s3	gs.us-east1,ncbi.public,s3.us-east-1	SRX762196	Illumina HiSeq 2000	PAIRED	RANDOM	GENOMIC	Pasteurella multocida	ILLUMINA	2015-07-07T00:00:00Z	2014-11-25T16:49:00Z	1	306_PMUL	SRP049998	306_PMUL	Pathogen.cl		USA	North America	USA: WA	Homo sapiens	306_PMUL	missing	UW clinical laboratory	missing	missing
SRR10485145	WGS	284	1649153348	PRJNA590306	SAMN13324258	795208981	THE UNIVERSITY OF QUEENSLAND	public	fastq,run.zq,sra	gs,ncbi,s3	gs.us-east1,ncbi.public,s3.us-east-1	SRX7174915	NextSeq 500	PAIRED	RANDOM	GENOMIC	Pasteurella multocida	ILLUMINA	2019-11-19T00:00:00Z	2019-11-19T00:35:00Z	1	PM1339	SRP230377	PM1339	Pathogen.cl	2009-10	Australia	Oceania	Australia	meat chicken		liver_chicken2	Conny Turni	not collected	Fowl Cholera	PM1339
SRR10485146	WGS	281	508217182	PRJNA590306	SAMN13324257	244870945	THE UNIVERSITY OF QUEENSLAND	public	fastq,run.zq,sra	gs,ncbi,s3	gs.us-east1,ncbi.public,s3.us-east-1	SRX7174914	NextSeq 500	PAIRED	RANDOM	GENOMIC	Pasteurella multocida	ILLUMINA	2019-11-19T00:00:00Z	2019-11-19T00:33:00Z	1	PM1338	SRP230377	PM1338	Pathogen.cl	2009-10	Australia	Oceania	Australia	meat chicken		heart_chicken2	Conny Turni	not collected	Fowl Cholera	PM1338
SRR10485147	WGS	270	652652768	PRJNA590306	SAMN13324323	309062974	THE UNIVERSITY OF QUEENSLAND	public	fastq,run.zq,sra	gs,ncbi,s3	gs.us-east1,ncbi.public,s3.us-east-1	SRX7174913	NextSeq 500	PAIRED	RANDOM	GENOMIC	Pasteurella multocida	ILLUMINA	2019-11-19T00:00:00Z	2019-11-19T00:33:00Z	1	PM1768	SRP230377	PM1768	Pathogen.cl	2009-10	Australia	Oceania	Australia	meat chicken		liver_chicken8	Conny Turni	not collected	Fowl Cholera	PM1768
SRR10485148	WGS	255	647333303	PRJNA590306	SAMN13324322	308112047	THE UNIVERSITY OF QUEENSLAND	public	fastq,run.zq,sra	gs,ncbi,s3	gs.us-east1,ncbi.public,s3.us-east-1	SRX7174912	NextSeq 500	PAIRED	RANDOM	GENOMIC	Pasteurella multocida	ILLUMINA	2019-11-19T00:00:00Z	2019-11-19T00:33:00Z	1	PM1767	SRP230377	PM1767	Pathogen.cl	2009-10	Australia	Oceania	Australia	meat chicken		liver_chicken7	Conny Turni	not collected	Fowl Cholera	PM1767
SRR10485149	WGS	252	643490141	PRJNA590306	SAMN13324321	305797084	THE UNIVERSITY OF QUEENSLAND	public	fastq,run.zq,sra	gs,ncbi,s3	gs.us-east1,ncbi.public,s3.us-east-1	SRX7174911	NextSeq 500	PAIRED	RANDOM	GENOMIC	Pasteurella multocida	ILLUMINA	2019-11-19T00:00:00Z	2019-11-19T00:33:00Z	1	PM1766	SRP230377	PM1766	Pathogen.cl	2009-10	Australia	Oceania	Australia	meat chicken		vaccine	Conny Turni	not collected	Fowl Cholera	PM1766
SRR10485150	WGS	265	614755839	PRJNA590306	SAMN13324320	293534746	THE UNIVERSITY OF QUEENSLAND	public	fastq,run.zq,sra	gs,ncbi,s3	gs.us-east1,ncbi.public,s3.us-east-1	SRX7174910	NextSeq 500	PAIRED	RANDOM	GENOMIC	Pasteurella multocida	ILLUMINA	2019-11-19T00:00:00Z	2019-11-19T00:33:00Z	1	PM1779	SRP230377	PM1779	Pathogen.cl	2013-10	Australia	Oceania	Australia	meat chicken		vaccine	Conny Turni	not collected	Fowl Cholera	PM1779
SRR10485151	WGS	263	573223646	PRJNA590306	SAMN13324319	273574225	THE UNIVERSITY OF QUEENSLAND	public	fastq,run.zq,sra	gs,ncbi,s3	gs.us-east1,ncbi.public,s3.us-east-1	SRX7174909	NextSeq 500	PAIRED	RANDOM	GENOMIC	Pasteurella multocida	ILLUMINA	2019-11-19T00:00:00Z	2019-11-19T00:33:00Z	1	PM1765	SRP230377	PM1765	Pathogen.cl	2013-10	Australia	Oceania	Australia	meat chicken		liver_chicken6	Conny Turni	not collected	Fowl Cholera	PM1765
SRR10485152	WGS	278	574129333	PRJNA590306	SAMN13324256	275281472	THE UNIVERSITY OF QUEENSLAND	public	fastq,run.zq,sra	gs,ncbi,s3	gs.us-east1,ncbi.public,s3.us-east-1	SRX7174908	NextSeq 500	PAIRED	RANDOM	GENOMIC	Pasteurella multocida	ILLUMINA	2019-11-19T00:00:00Z	2019-11-19T00:33:00Z	1	PM1337	SRP230377	PM1337	Pathogen.cl	2009-10	Australia	Oceania	Australia	meat chicken		pericardium_chicken1	Conny Turni	not collected	Fowl Cholera	PM1337
SRR10485153	WGS	263	511426899	PRJNA590306	SAMN13324318	245330935	THE UNIVERSITY OF QUEENSLAND	public	fastq,run.zq,sra	gs,ncbi,s3	gs.us-east1,ncbi.public,s3.us-east-1	SRX7174907	NextSeq 500	PAIRED	RANDOM	GENOMIC	Pasteurella multocida	ILLUMINA	2019-11-19T00:00:00Z	2019-11-19T00:33:00Z	1	PM1764	SRP230377	PM1764	Pathogen.cl	2013-10	Australia	Oceania	Australia	meat chicken		liver_chicken5	Conny Turni	not collected	Fowl Cholera	PM1764
SRR10485154	WGS	269	393349070	PRJNA590306	SAMN13324317	189239199	THE UNIVERSITY OF QUEENSLAND	public	fastq,run.zq,sra	gs,ncbi,s3	gs.us-east1,ncbi.public,s3.us-east-1	SRX7174906	NextSeq 500	PAIRED	RANDOM	GENOMIC	Pasteurella multocida	ILLUMINA	2019-11-19T00:00:00Z	2019-11-19T00:33:00Z	1	PM1763	SRP230377	PM1763	Pathogen.cl	2013-10	Australia	Oceania	Australia	meat chicken		lung_chicken4	Conny Turni	not collected	Fowl Cholera	PM1763
SRR10485155	WGS	261	554303444	PRJNA590306	SAMN13324316	264235336	THE UNIVERSITY OF QUEENSLAND	public	fastq,run.zq,sra	gs,ncbi,s3	gs.us-east1,ncbi.public,s3.us-east-1	SRX7174905	NextSeq 500	PAIRED	RANDOM	GENOMIC	Pasteurella multocida	ILLUMINA	2019-11-19T00:00:00Z	2019-11-19T00:33:00Z	1	PM1762	SRP230377	PM1762	Pathogen.cl	2013-10	Australia	Oceania	Australia	meat chicken		liver_chicken4_2	Conny Turni	not collected	Fowl Cholera	PM1762
SRR10485156	WGS	267	611183867	PRJNA590306	SAMN13324315	293542461	THE UNIVERSITY OF QUEENSLAND	public	fastq,run.zq,sra	gs,ncbi,s3	gs.us-east1,ncbi.public,s3.us-east-1	SRX7174904	NextSeq 500	PAIRED	RANDOM	GENOMIC	Pasteurella multocida	ILLUMINA	2019-11-19T00:00:00Z	2019-11-19T00:33:00Z	1	PM1761	SRP230377	PM1761	Pathogen.cl	2013-10	Australia	Oceania	Australia	meat chicken		liver_chicken4_1	Conny Turni	not collected	Fowl Cholera	PM1761
SRR10485157	WGS	265	848209369	PRJNA590306	SAMN13324314	404788540	THE UNIVERSITY OF QUEENSLAND	public	fastq,run.zq,sra	gs,ncbi,s3	gs.us-east1,ncbi.public,s3.us-east-1	SRX7174903	NextSeq 500	PAIRED	RANDOM	GENOMIC	Pasteurella multocida	ILLUMINA	2019-11-19T00:00:00Z	2019-11-19T00:34:00Z	1	PM1760	SRP230377	PM1760	Pathogen.cl	2013-10	Australia	Oceania	Australia	meat chicken		lung_chicken3	Conny Turni	not collected	Fowl Cholera	PM1760
SRR10485158	WGS	273	869547550	PRJNA590306	SAMN13324313	417308575	THE UNIVERSITY OF QUEENSLAND	public	fastq,run.zq,sra	gs,ncbi,s3	gs.us-east1,ncbi.public,s3.us-east-1	SRX7174902	NextSeq 500	PAIRED	RANDOM	GENOMIC	Pasteurella multocida	ILLUMINA	2019-11-19T00:00:00Z	2019-11-19T00:34:00Z	1	PM1759	SRP230377	PM1759	Pathogen.cl	2013-10	Australia	Oceania	Australia	meat chicken		heart_chicken2	Conny Turni	not collected	Fowl Cholera	PM1759
SRR10485159	WGS	258	379343044	PRJNA590306	SAMN13324312	182374202	THE UNIVERSITY OF QUEENSLAND	public	fastq,run.zq,sra	gs,ncbi,s3	gs.us-east1,ncbi.public,s3.us-east-1	SRX7174901	NextSeq 500	PAIRED	RANDOM	GENOMIC	Pasteurella multocida	ILLUMINA	2019-11-19T00:00:00Z	2019-11-19T00:33:00Z	1	PM1758	SRP230377	PM1758	Pathogen.cl	2013-10	Australia	Oceania	Australia	meat chicken		liver_chicken2_2	Conny Turni	not collected	Fowl Cholera	PM1758
SRR10485160	WGS	287	760432295	PRJNA590306	SAMN13324311	365164848	THE UNIVERSITY OF QUEENSLAND	public	fastq,run.zq,sra	gs,ncbi,s3	gs.us-east1,ncbi.public,s3.us-east-1	SRX7174900	NextSeq 500	PAIRED	RANDOM	GENOMIC	Pasteurella multocida	ILLUMINA	2019-11-19T00:00:00Z	2019-11-19T00:33:00Z	1	PM1757	SRP230377	PM1757	Pathogen.cl	2013-10	Australia	Oceania	Australia	meat chicken		liver_chicken2_1	Conny Turni	not collected	Fowl Cholera	PM1757
SRR10485161	WGS	266	433785521	PRJNA590306	SAMN13324310	208587232	THE UNIVERSITY OF QUEENSLAND	public	fastq,run.zq,sra	gs,ncbi,s3	gs.us-east1,ncbi.public,s3.us-east-1	SRX7174899	NextSeq 500	PAIRED	RANDOM	GENOMIC	Pasteurella multocida	ILLUMINA	2019-11-19T00:00:00Z	2019-11-19T00:33:00Z	1	PM1756	SRP230377	PM1756	Pathogen.cl	2013-10	Australia	Oceania	Australia	meat chicken		lung_chicken1	Conny Turni	not collected	Fowl Cholera	PM1756
SRR10485162	WGS	265	504000273	PRJNA590306	SAMN13324309	238768395	THE UNIVERSITY OF QUEENSLAND	public	fastq,run.zq,sra	gs,ncbi,s3	gs.us-east1,ncbi.public,s3.us-east-1	SRX7174898	NextSeq 500	PAIRED	RANDOM	GENOMIC	Pasteurella multocida	ILLUMINA	2019-11-19T00:00:00Z	2019-11-19T00:33:00Z	1	PM1754	SRP230377	PM1754	Pathogen.cl	2013-10	Australia	Oceania	Australia	meat chicken		liver_chicken1	Conny Turni	not collected	Fowl Cholera	PM1754
SRR10485163	WGS	259	374509909	PRJNA590306	SAMN13324255	181994406	THE UNIVERSITY OF QUEENSLAND	public	fastq,run.zq,sra	gs,ncbi,s3	gs.us-east1,ncbi.public,s3.us-east-1	SRX7174897	NextSeq 500	PAIRED	RANDOM	GENOMIC	Pasteurella multocida	ILLUMINA	2019-11-19T00:00:00Z	2019-11-19T00:33:00Z	1	PM1336	SRP230377	PM1336	Pathogen.cl	2009-10	Australia	Oceania	Australia	meat chicken		liver_chicken1	Conny Turni	not collected	Fowl Cholera	PM1336
SRR10485164	WGS	255	779626083	PRJNA590306	SAMN13324308	369863630	THE UNIVERSITY OF QUEENSLAND	public	fastq,run.zq,sra	gs,ncbi,s3	gs.us-east1,ncbi.public,s3.us-east-1	SRX7174896	NextSeq 500	PAIRED	RANDOM	GENOMIC	Pasteurella multocida	ILLUMINA	2019-11-19T00:00:00Z	2019-11-19T00:34:00Z	1	PM1711	SRP230377	PM1711	Pathogen.cl	2013-09	Australia	Oceania	Australia	meat chicken		femur_chicken5	Conny Turni	not collected	Fowl Cholera	PM1711
SRR10485165	WGS	273	646362244	PRJNA590306	SAMN13324307	310116017	THE UNIVERSITY OF QUEENSLAND	public	fastq,run.zq,sra	gs,ncbi,s3	gs.us-east1,ncbi.public,s3.us-east-1	SRX7174895	NextSeq 500	PAIRED	RANDOM	GENOMIC	Pasteurella multocida	ILLUMINA	2019-11-19T00:00:00Z	2019-11-19T00:34:00Z	1	PM1710	SRP230377	PM1710	Pathogen.cl	2013-09	Australia	Oceania	Australia	meat chicken		femur_chicken4	Conny Turni	not collected	Fowl Cholera	PM1710
SRR10485166	WGS	266	530977223	PRJNA590306	SAMN13324306	254575390	THE UNIVERSITY OF QUEENSLAND	public	fastq,run.zq,sra	gs,ncbi,s3	gs.us-east1,ncbi.public,s3.us-east-1	SRX7174894	NextSeq 500	PAIRED	RANDOM	GENOMIC	Pasteurella multocida	ILLUMINA	2019-11-19T00:00:00Z	2019-11-19T00:34:00Z	1	PM1709	SRP230377	PM1709	Pathogen.cl	2013-09	Australia	Oceania	Australia	meat chicken		kidney_chicken3	Conny Turni	not collected	Fowl Cholera	PM1709
SRR10485167	WGS	260	610649129	PRJNA590306	SAMN13324305	292831080	THE UNIVERSITY OF QUEENSLAND	public	fastq,run.zq,sra	gs,ncbi,s3	gs.us-east1,ncbi.public,s3.us-east-1	SRX7174893	NextSeq 500	PAIRED	RANDOM	GENOMIC	Pasteurella multocida	ILLUMINA	2019-11-19T00:00:00Z	2019-11-19T00:33:00Z	1	PM1708	SRP230377	PM1708	Pathogen.cl	2013-09	Australia	Oceania	Australia	meat chicken		femur_chicken2	Conny Turni	not collected	Fowl Cholera	PM1708
SRR10485168	WGS	282	526915749	PRJNA590306	SAMN13324304	253034929	THE UNIVERSITY OF QUEENSLAND	public	fastq,run.zq,sra	gs,ncbi,s3	gs.us-east1,ncbi.public,s3.us-east-1	SRX7174892	NextSeq 500	PAIRED	RANDOM	GENOMIC	Pasteurella multocida	ILLUMINA	2019-11-19T00:00:00Z	2019-11-19T00:33:00Z	1	PM1707	SRP230377	PM1707	Pathogen.cl	2013-09	Australia	Oceania	Australia	meat chicken		femur_chicken1	Conny Turni	not collected	Fowl Cholera	PM1707
SRR10485169	WGS	264	454501443	PRJNA590306	SAMN13324303	218810187	THE UNIVERSITY OF QUEENSLAND	public	fastq,run.zq,sra	gs,ncbi,s3	gs.us-east1,ncbi.public,s3.us-east-1	SRX7174891	NextSeq 500	PAIRED	RANDOM	GENOMIC	Pasteurella multocida	ILLUMINA	2019-11-19T00:00:00Z	2019-11-19T00:33:00Z	1	PM1651	SRP230377	PM1651	Pathogen.cl	2012-07	Australia	Oceania	Australia	meat chicken		heart_chicken3	Conny Turni	not collected	Fowl Cholera	PM1651
SRR10485170	WGS	255	513613936	PRJNA590306	SAMN13324302	246607307	THE UNIVERSITY OF QUEENSLAND	public	fastq,run.zq,sra	gs,ncbi,s3	gs.us-east1,ncbi.public,s3.us-east-1	SRX7174890	NextSeq 500	PAIRED	RANDOM	GENOMIC	Pasteurella multocida	ILLUMINA	2019-11-19T00:00:00Z	2019-11-19T00:33:00Z	1	PM1650	SRP230377	PM1650	Pathogen.cl	2012-07	Australia	Oceania	Australia	meat chicken		NA_chicken3	Conny Turni	not collected	Fowl Cholera	PM1650
SRR10485171	WGS	259	515946565	PRJNA590306	SAMN13324301	246631077	THE UNIVERSITY OF QUEENSLAND	public	fastq,run.zq,sra	gs,ncbi,s3	gs.us-east1,ncbi.public,s3.us-east-1	SRX7174889	NextSeq 500	PAIRED	RANDOM	GENOMIC	Pasteurella multocida	ILLUMINA	2019-11-19T00:00:00Z	2019-11-19T00:33:00Z	1	PM1649	SRP230377	PM1649	Pathogen.cl	2012-07	Australia	Oceania	Australia	meat chicken		heart_chicken3	Conny Turni	not collected	Fowl Cholera	PM1649
SRR10485172	WGS	257	456076653	PRJNA590306	SAMN13324300	219608683	THE UNIVERSITY OF QUEENSLAND	public	fastq,run.zq,sra	gs,ncbi,s3	gs.us-east1,ncbi.public,s3.us-east-1	SRX7174888	NextSeq 500	PAIRED	RANDOM	GENOMIC	Pasteurella multocida	ILLUMINA	2019-11-19T00:00:00Z	2019-11-19T00:33:00Z	1	PM1647	SRP230377	PM1647	Pathogen.cl	2012-07	Australia	Oceania	Australia	meat chicken		liver_chicken4_5	Conny Turni	not collected	Fowl Cholera	PM1647
SRR10485173	WGS	266	642141493	PRJNA590306	SAMN13324299	307543077	THE UNIVERSITY OF QUEENSLAND	public	fastq,run.zq,sra	gs,ncbi,s3	gs.us-east1,ncbi.public,s3.us-east-1	SRX7174887	NextSeq 500	PAIRED	RANDOM	GENOMIC	Pasteurella multocida	ILLUMINA	2019-11-19T00:00:00Z	2019-11-19T00:34:00Z	1	PM1646	SRP230377	PM1646	Pathogen.cl	2012-07	Australia	Oceania	Australia	meat chicken		liver_chicken4_4	Conny Turni	not collected	Fowl Cholera	PM1646
SRR10485174	WGS	261	535734786	PRJNA590306	SAMN13324254	255868831	THE UNIVERSITY OF QUEENSLAND	public	fastq,run.zq,sra	gs,ncbi,s3	gs.us-east1,ncbi.public,s3.us-east-1	SRX7174886	NextSeq 500	PAIRED	RANDOM	GENOMIC	Pasteurella multocida	ILLUMINA	2019-11-19T00:00:00Z	2019-11-19T00:33:00Z	1	PM1335	SRP230377	PM1335	Pathogen.cl	2009-10	Australia	Oceania	Australia	meat chicken		heart_chicken1	Conny Turni	not collected	Fowl Cholera	PM1335
SRR10485175	WGS	260	541071720	PRJNA590306	SAMN13324298	257358569	THE UNIVERSITY OF QUEENSLAND	public	fastq,run.zq,sra	gs,ncbi,s3	gs.us-east1,ncbi.public,s3.us-east-1	SRX7174885	NextSeq 500	PAIRED	RANDOM	GENOMIC	Pasteurella multocida	ILLUMINA	2019-11-19T00:00:00Z	2019-11-19T00:33:00Z	1	PM1645	SRP230377	PM1645	Pathogen.cl	2012-07	Australia	Oceania	Australia	meat chicken		liver_chicken4_3	Conny Turni	not collected	Fowl Cholera	PM1645
SRR10485176	WGS	258	519127203	PRJNA590306	SAMN13324297	247122247	THE UNIVERSITY OF QUEENSLAND	public	fastq,run.zq,sra	gs,ncbi,s3	gs.us-east1,ncbi.public,s3.us-east-1	SRX7174884	NextSeq 500	PAIRED	RANDOM	GENOMIC	Pasteurella multocida	ILLUMINA	2019-11-19T00:00:00Z	2019-11-19T00:33:00Z	1	PM1644	SRP230377	PM1644	Pathogen.cl	2012-07	Australia	Oceania	Australia	meat chicken		liver_chicken4_2	Conny Turni	not collected	Fowl Cholera	PM1644
SRR10485177	WGS	271	317261493	PRJNA590306	SAMN13324296	152536378	THE UNIVERSITY OF QUEENSLAND	public	fastq,run.zq,sra	gs,ncbi,s3	gs.us-east1,ncbi.public,s3.us-east-1	SRX7174883	NextSeq 500	PAIRED	RANDOM	GENOMIC	Pasteurella multocida	ILLUMINA	2019-11-19T00:00:00Z	2019-11-19T00:33:00Z	1	PM1643	SRP230377	PM1643	Pathogen.cl	2012-07	Australia	Oceania	Australia	meat chicken		femur_chicken4_2	Conny Turni	not collected	Fowl Cholera	PM1643
SRR10485178	WGS	263	635309636	PRJNA590306	SAMN13324295	303860264	THE UNIVERSITY OF QUEENSLAND	public	fastq,run.zq,sra	gs,ncbi,s3	gs.us-east1,ncbi.public,s3.us-east-1	SRX7174882	NextSeq 500	PAIRED	RANDOM	GENOMIC	Pasteurella multocida	ILLUMINA	2019-11-19T00:00:00Z	2019-11-19T00:33:00Z	1	PM1641	SRP230377	PM1641	Pathogen.cl	2012-07	Australia	Oceania	Australia	meat chicken		femur_chicken4_1	Conny Turni	not collected	Fowl Cholera	PM1641
SRR10485179	WGS	269	455656633	PRJNA590306	SAMN13324294	218883562	THE UNIVERSITY OF QUEENSLAND	public	fastq,run.zq,sra	gs,ncbi,s3	gs.us-east1,ncbi.public,s3.us-east-1	SRX7174881	NextSeq 500	PAIRED	RANDOM	GENOMIC	Pasteurella multocida	ILLUMINA	2019-11-19T00:00:00Z	2019-11-19T00:33:00Z	1	PM1639	SRP230377	PM1639	Pathogen.cl	2012-07	Australia	Oceania	Australia	meat chicken		femur_chicken1	Conny Turni	not collected	Fowl Cholera	PM1639
SRR10485180	WGS	266	579486236	PRJNA590306	SAMN13324293	279358390	THE UNIVERSITY OF QUEENSLAND	public	fastq,run.zq,sra	gs,ncbi,s3	gs.us-east1,ncbi.public,s3.us-east-1	SRX7174880	NextSeq 500	PAIRED	RANDOM	GENOMIC	Pasteurella multocida	ILLUMINA	2019-11-19T00:00:00Z	2019-11-19T00:33:00Z	1	PM1638	SRP230377	PM1638	Pathogen.cl	2012-07	Australia	Oceania	Australia	meat chicken		femur_chicken2_3	Conny Turni	not collected	Fowl Cholera	PM1638
SRR10485181	WGS	267	3107098428	PRJNA590306	SAMN13324292	1485927096	THE UNIVERSITY OF QUEENSLAND	public	fastq,run.zq,sra	gs,ncbi,s3	gs.us-east1,ncbi.public,s3.us-east-1	SRX7174879	NextSeq 500	PAIRED	RANDOM	GENOMIC	Pasteurella multocida	ILLUMINA	2019-11-19T00:00:00Z	2019-11-19T00:39:00Z	1	PM1637	SRP230377	PM1637	Pathogen.cl	2012-07	Australia	Oceania	Australia	meat chicken		femur_chicken2_2	Conny Turni	not collected	Fowl Cholera	PM1637
SRR10485182	WGS	281	483605916	PRJNA590306	SAMN13324291	232910518	THE UNIVERSITY OF QUEENSLAND	public	fastq,run.zq,sra	gs,ncbi,s3	gs.us-east1,ncbi.public,s3.us-east-1	SRX7174878	NextSeq 500	PAIRED	RANDOM	GENOMIC	Pasteurella multocida	ILLUMINA	2019-11-19T00:00:00Z	2019-11-19T00:33:00Z	1	PM1636	SRP230377	PM1636	Pathogen.cl	2012-07	Australia	Oceania	Australia	meat chicken		femur_chicken2_1	Conny Turni	not collected	Fowl Cholera	PM1636
SRR10485183	WGS	280	700002275	PRJNA590306	SAMN13324290	334952048	THE UNIVERSITY OF QUEENSLAND	public	fastq,run.zq,sra	gs,ncbi,s3	gs.us-east1,ncbi.public,s3.us-east-1	SRX7174877	NextSeq 500	PAIRED	RANDOM	GENOMIC	Pasteurella multocida	ILLUMINA	2019-11-19T00:00:00Z	2019-11-19T00:34:00Z	1	PM1635	SRP230377	PM1635	Pathogen.cl	2012-07	Australia	Oceania	Australia	meat chicken		heart_chicken3	Conny Turni	not collected	Fowl Cholera	PM1635
SRR10485184	WGS	269	304167977	PRJNA590306	SAMN13324289	146767750	THE UNIVERSITY OF QUEENSLAND	public	fastq,run.zq,sra	gs,ncbi,s3	gs.us-east1,ncbi.public,s3.us-east-1	SRX7174876	NextSeq 500	PAIRED	RANDOM	GENOMIC	Pasteurella multocida	ILLUMINA	2019-11-19T00:00:00Z	2019-11-19T00:33:00Z	1	PM1634	SRP230377	PM1634	Pathogen.cl	2012-07	Australia	Oceania	Australia	meat chicken		liver_chicken4_1	Conny Turni	not collected	Fowl Cholera	PM1634
SRR10485185	WGS	254	746047007	PRJNA590306	SAMN13324253	356308620	THE UNIVERSITY OF QUEENSLAND	public	fastq,run.zq,sra	gs,ncbi,s3	gs.us-east1,ncbi.public,s3.us-east-1	SRX7174875	NextSeq 500	PAIRED	RANDOM	GENOMIC	Pasteurella multocida	ILLUMINA	2019-11-19T00:00:00Z	2019-11-19T00:34:00Z	1	PM1334	SRP230377	PM1334	Pathogen.cl	2009-10	Australia	Oceania	Australia	meat chicken		femur_chicken1_5	Conny Turni	not collected	Fowl Cholera	PM1334
SRR10485186	WGS	259	641540559	PRJNA590306	SAMN13324288	306587556	THE UNIVERSITY OF QUEENSLAND	public	fastq,run.zq,sra	gs,ncbi,s3	gs.us-east1,ncbi.public,s3.us-east-1	SRX7174874	NextSeq 500	PAIRED	RANDOM	GENOMIC	Pasteurella multocida	ILLUMINA	2019-11-19T00:00:00Z	2019-11-19T00:34:00Z	1	PM1615	SRP230377	PM1615	Pathogen.cl	2012-06	Australia	Oceania	Australia	meat chicken		heart_chicken1	Conny Turni	not collected	Fowl Cholera	PM1615
SRR10485187	WGS	264	386565172	PRJNA590306	SAMN13324287	187159721	THE UNIVERSITY OF QUEENSLAND	public	fastq,run.zq,sra	gs,ncbi,s3	gs.us-east1,ncbi.public,s3.us-east-1	SRX7174873	NextSeq 500	PAIRED	RANDOM	GENOMIC	Pasteurella multocida	ILLUMINA	2019-11-19T00:00:00Z	2019-11-19T00:33:00Z	1	PM1614	SRP230377	PM1614	Pathogen.cl	2012-06	Australia	Oceania	Australia	meat chicken		liver_chicken1	Conny Turni	not collected	Fowl Cholera	PM1614
SRR10485188	WGS	263	404196239	PRJNA590306	SAMN13324286	195303211	THE UNIVERSITY OF QUEENSLAND	public	fastq,run.zq,sra	gs,ncbi,s3	gs.us-east1,ncbi.public,s3.us-east-1	SRX7174872	NextSeq 500	PAIRED	RANDOM	GENOMIC	Pasteurella multocida	ILLUMINA	2019-11-19T00:00:00Z	2019-11-19T00:33:00Z	1	PM1430	SRP230377	PM1430	Pathogen.cl	2010-08	Australia	Oceania	Australia	meat chicken		liver_chicken6	Conny Turni	not collected	Fowl Cholera	PM1430
SRR10485189	WGS	251	665560142	PRJNA590306	SAMN13324285	315356470	THE UNIVERSITY OF QUEENSLAND	public	fastq,run.zq,sra	gs,ncbi,s3	gs.us-east1,ncbi.public,s3.us-east-1	SRX7174871	NextSeq 500	PAIRED	RANDOM	GENOMIC	Pasteurella multocida	ILLUMINA	2019-11-19T00:00:00Z	2019-11-19T00:34:00Z	1	PM1429	SRP230377	PM1429	Pathogen.cl	2010-08	Australia	Oceania	Australia	meat chicken		heart_chicken5	Conny Turni	not collected	Fowl Cholera	PM1429
SRR10485190	WGS	246	647187997	PRJNA590306	SAMN13324284	307289823	THE UNIVERSITY OF QUEENSLAND	public	fastq,run.zq,sra	gs,ncbi,s3	gs.us-east1,ncbi.public,s3.us-east-1	SRX7174870	NextSeq 500	PAIRED	RANDOM	GENOMIC	Pasteurella multocida	ILLUMINA	2019-11-19T00:00:00Z	2019-11-19T00:34:00Z	1	PM1428	SRP230377	PM1428	Pathogen.cl	2010-08	Australia	Oceania	Australia	meat chicken		liver_chicken5	Conny Turni	not collected	Fowl Cholera	PM1428
SRR10485191	WGS	262	331872912	PRJNA590306	SAMN13324283	159119514	THE UNIVERSITY OF QUEENSLAND	public	fastq,run.zq,sra	gs,ncbi,s3	gs.us-east1,ncbi.public,s3.us-east-1	SRX7174869	NextSeq 500	PAIRED	RANDOM	GENOMIC	Pasteurella multocida	ILLUMINA	2019-11-19T00:00:00Z	2019-11-19T00:33:00Z	1	PM1427	SRP230377	PM1427	Pathogen.cl	2010-08	Australia	Oceania	Australia	meat chicken		liver_chicken4	Conny Turni	not collected	Fowl Cholera	PM1427
SRR10485192	WGS	259	234032260	PRJNA590306	SAMN13324282	112218836	THE UNIVERSITY OF QUEENSLAND	public	fastq,run.zq,sra	gs,ncbi,s3	gs.us-east1,ncbi.public,s3.us-east-1	SRX7174868	NextSeq 500	PAIRED	RANDOM	GENOMIC	Pasteurella multocida	ILLUMINA	2019-11-19T00:00:00Z	2019-11-19T00:33:00Z	1	PM1426	SRP230377	PM1426	Pathogen.cl	2010-08	Australia	Oceania	Australia	meat chicken		heart_chicken3	Conny Turni	not collected	Fowl Cholera	PM1426
SRR10485193	WGS	263	762361917	PRJNA590306	SAMN13324281	363240828	THE UNIVERSITY OF QUEENSLAND	public	fastq,run.zq,sra	gs,ncbi,s3	gs.us-east1,ncbi.public,s3.us-east-1	SRX7174867	NextSeq 500	PAIRED	RANDOM	GENOMIC	Pasteurella multocida	ILLUMINA	2019-11-19T00:00:00Z	2019-11-19T00:34:00Z	1	PM1425	SRP230377	PM1425	Pathogen.cl	2010-08	Australia	Oceania	Australia	meat chicken		liver_chicken2	Conny Turni	not collected	Fowl Cholera	PM1425
SRR10485194	WGS	295	290413453	PRJNA590306	SAMN13324280	140993068	THE UNIVERSITY OF QUEENSLAND	public	fastq,run.zq,sra	gs,ncbi,s3	gs.us-east1,ncbi.public,s3.us-east-1	SRX7174866	NextSeq 500	PAIRED	RANDOM	GENOMIC	Pasteurella multocida	ILLUMINA	2019-11-19T00:00:00Z	2019-11-19T00:33:00Z	1	PM1424	SRP230377	PM1424	Pathogen.cl	2010-08	Australia	Oceania	Australia	meat chicken		pericardium_chicken2	Conny Turni	not collected	Fowl Cholera	PM1424
SRR10485195	WGS	253	362278210	PRJNA590306	SAMN13324279	172162978	THE UNIVERSITY OF QUEENSLAND	public	fastq,run.zq,sra	gs,ncbi,s3	gs.us-east1,ncbi.public,s3.us-east-1	SRX7174865	NextSeq 500	PAIRED	RANDOM	GENOMIC	Pasteurella multocida	ILLUMINA	2019-11-19T00:00:00Z	2019-11-19T00:33:00Z	1	PM1423	SRP230377	PM1423	Pathogen.cl	2010-08	Australia	Oceania	Australia	meat chicken		liver_chicken1	Conny Turni	not collected	Fowl Cholera	PM1423
SRR10485196	WGS	284	341957437	PRJNA590306	SAMN13324252	164617557	THE UNIVERSITY OF QUEENSLAND	public	fastq,run.zq,sra	gs,ncbi,s3	gs.us-east1,ncbi.public,s3.us-east-1	SRX7174864	NextSeq 500	PAIRED	RANDOM	GENOMIC	Pasteurella multocida	ILLUMINA	2019-11-19T00:00:00Z	2019-11-19T00:33:00Z	1	PM1333	SRP230377	PM1333	Pathogen.cl	2009-10	Australia	Oceania	Australia	meat chicken		femur_chicken1_4	Conny Turni	not collected	Fowl Cholera	PM1333
SRR10485197	WGS	263	478923924	PRJNA590306	SAMN13324278	230288051	THE UNIVERSITY OF QUEENSLAND	public	fastq,run.zq,sra	gs,ncbi,s3	gs.us-east1,ncbi.public,s3.us-east-1	SRX7174863	NextSeq 500	PAIRED	RANDOM	GENOMIC	Pasteurella multocida	ILLUMINA	2019-11-19T00:00:00Z	2019-11-19T00:33:00Z	1	PM1422	SRP230377	PM1422	Pathogen.cl	2010-08	Australia	Oceania	Australia	meat chicken		femur_chicken1	Conny Turni	not collected	Fowl Cholera	PM1422
SRR10485198	WGS	261	264947176	PRJNA590306	SAMN13324277	127351561	THE UNIVERSITY OF QUEENSLAND	public	fastq,run.zq,sra	gs,ncbi,s3	gs.us-east1,ncbi.public,s3.us-east-1	SRX7174862	NextSeq 500	PAIRED	RANDOM	GENOMIC	Pasteurella multocida	ILLUMINA	2019-11-19T00:00:00Z	2019-11-19T00:33:00Z	1	PM1358	SRP230377	PM1358	Pathogen.cl	2009-10	Australia	Oceania	Australia	meat chicken		femur_chicken2_5	Conny Turni	not collected	Fowl Cholera	PM1358
SRR10485199	WGS	259	333664681	PRJNA590306	SAMN13324276	160162436	THE UNIVERSITY OF QUEENSLAND	public	fastq,run.zq,sra	gs,ncbi,s3	gs.us-east1,ncbi.public,s3.us-east-1	SRX7174861	NextSeq 500	PAIRED	RANDOM	GENOMIC	Pasteurella multocida	ILLUMINA	2019-11-19T00:00:00Z	2019-11-19T00:33:00Z	1	PM1357	SRP230377	PM1357	Pathogen.cl	2009-10	Australia	Oceania	Australia	meat chicken		femur_chicken2_4	Conny Turni	not collected	Fowl Cholera	PM1357
SRR10485200	WGS	270	435338807	PRJNA590306	SAMN13324275	208581793	THE UNIVERSITY OF QUEENSLAND	public	fastq,run.zq,sra	gs,ncbi,s3	gs.us-east1,ncbi.public,s3.us-east-1	SRX7174860	NextSeq 500	PAIRED	RANDOM	GENOMIC	Pasteurella multocida	ILLUMINA	2019-11-19T00:00:00Z	2019-11-19T00:33:00Z	1	PM1356	SRP230377	PM1356	Pathogen.cl	2009-10	Australia	Oceania	Australia	meat chicken		femur_chicken2_3	Conny Turni	not collected	Fowl Cholera	PM1356
SRR10485201	WGS	288	647086212	PRJNA590306	SAMN13324274	313573640	THE UNIVERSITY OF QUEENSLAND	public	fastq,run.zq,sra	gs,ncbi,s3	gs.us-east1,ncbi.public,s3.us-east-1	SRX7174859	NextSeq 500	PAIRED	RANDOM	GENOMIC	Pasteurella multocida	ILLUMINA	2019-11-19T00:00:00Z	2019-11-19T00:34:00Z	1	PM1355	SRP230377	PM1355	Pathogen.cl	2009-10	Australia	Oceania	Australia	meat chicken		femur_chicken2_2	Conny Turni	not collected	Fowl Cholera	PM1355
SRR10485202	WGS	255	427571890	PRJNA590306	SAMN13324273	203018283	THE UNIVERSITY OF QUEENSLAND	public	fastq,run.zq,sra	gs,ncbi,s3	gs.us-east1,ncbi.public,s3.us-east-1	SRX7174858	NextSeq 500	PAIRED	RANDOM	GENOMIC	Pasteurella multocida	ILLUMINA	2019-11-19T00:00:00Z	2019-11-19T00:33:00Z	1	PM1354	SRP230377	PM1354	Pathogen.cl	2009-10	Australia	Oceania	Australia	meat chicken		femur_chicken2_1	Conny Turni	not collected	Fowl Cholera	PM1354
SRR10485203	WGS	269	396036665	PRJNA590306	SAMN13324272	190054304	THE UNIVERSITY OF QUEENSLAND	public	fastq,run.zq,sra	gs,ncbi,s3	gs.us-east1,ncbi.public,s3.us-east-1	SRX7174857	NextSeq 500	PAIRED	RANDOM	GENOMIC	Pasteurella multocida	ILLUMINA	2019-11-19T00:00:00Z	2019-11-19T00:33:00Z	1	PM1353	SRP230377	PM1353	Pathogen.cl	2009-10	Australia	Oceania	Australia	meat chicken		femur_chicken5_5	Conny Turni	not collected	Fowl Cholera	PM1353
SRR10485204	WGS	263	356658060	PRJNA590306	SAMN13324271	170919191	THE UNIVERSITY OF QUEENSLAND	public	run.zq,sra,fastq	gs,ncbi,s3	gs.us-east1,ncbi.public,s3.us-east-1	SRX7174856	NextSeq 500	PAIRED	RANDOM	GENOMIC	Pasteurella multocida	ILLUMINA	2019-11-19T00:00:00Z	2019-11-19T00:33:00Z	1	PM1352	SRP230377	PM1352	Pathogen.cl	2009-10	Australia	Oceania	Australia	meat chicken		femur_chicken5_4	Conny Turni	not collected	Fowl Cholera	PM1352
SRR10485205	WGS	255	595692697	PRJNA590306	SAMN13324270	284093923	THE UNIVERSITY OF QUEENSLAND	public	fastq,run.zq,sra	gs,ncbi,s3	gs.us-east1,ncbi.public,s3.us-east-1	SRX7174855	NextSeq 500	PAIRED	RANDOM	GENOMIC	Pasteurella multocida	ILLUMINA	2019-11-19T00:00:00Z	2019-11-19T00:34:00Z	1	PM1351	SRP230377	PM1351	Pathogen.cl	2009-10	Australia	Oceania	Australia	meat chicken		femur_chicken5_3	Conny Turni	not collected	Fowl Cholera	PM1351
SRR10485206	WGS	263	333681938	PRJNA590306	SAMN13324269	160395277	THE UNIVERSITY OF QUEENSLAND	public	fastq,run.zq,sra	gs,ncbi,s3	gs.us-east1,ncbi.public,s3.us-east-1	SRX7174854	NextSeq 500	PAIRED	RANDOM	GENOMIC	Pasteurella multocida	ILLUMINA	2019-11-19T00:00:00Z	2019-11-19T00:33:00Z	1	PM1350	SRP230377	PM1350	Pathogen.cl	2009-10	Australia	Oceania	Australia	meat chicken		femur_chicken5_2	Conny Turni	not collected	Fowl Cholera	PM1350
SRR10485207	WGS	257	764370232	PRJNA590306	SAMN13324251	361883679	THE UNIVERSITY OF QUEENSLAND	public	fastq,run.zq,sra	gs,ncbi,s3	gs.us-east1,ncbi.public,s3.us-east-1	SRX7174853	NextSeq 500	PAIRED	RANDOM	GENOMIC	Pasteurella multocida	ILLUMINA	2019-11-19T00:00:00Z	2019-11-19T00:34:00Z	1	PM1332	SRP230377	PM1332	Pathogen.cl	2009-10	Australia	Oceania	Australia	meat chicken		femur_chicken1_3	Conny Turni	not collected	Fowl Cholera	PM1332
SRR10485208	WGS	264	533640166	PRJNA590306	SAMN13324268	255440350	THE UNIVERSITY OF QUEENSLAND	public	fastq,run.zq,sra	gs,ncbi,s3	gs.us-east1,ncbi.public,s3.us-east-1	SRX7174852	NextSeq 500	PAIRED	RANDOM	GENOMIC	Pasteurella multocida	ILLUMINA	2019-11-19T00:00:00Z	2019-11-19T00:34:00Z	1	PM1349	SRP230377	PM1349	Pathogen.cl	2009-10	Australia	Oceania	Australia	meat chicken		femur_chicken5_1	Conny Turni	not collected	Fowl Cholera	PM1349
SRR10485209	WGS	260	758601906	PRJNA590306	SAMN13324267	365175840	THE UNIVERSITY OF QUEENSLAND	public	fastq,run.zq,sra	gs,ncbi,s3	gs.us-east1,ncbi.public,s3.us-east-1	SRX7174851	NextSeq 500	PAIRED	RANDOM	GENOMIC	Pasteurella multocida	ILLUMINA	2019-11-19T00:00:00Z	2019-11-19T00:34:00Z	1	PM1348	SRP230377	PM1348	Pathogen.cl	2009-10	Australia	Oceania	Australia	meat chicken		liver_chicken4	Conny Turni	not collected	Fowl Cholera	PM1348
SRR10485210	WGS	255	528018039	PRJNA590306	SAMN13324266	252038203	THE UNIVERSITY OF QUEENSLAND	public	fastq,run.zq,sra	gs,ncbi,s3	gs.us-east1,ncbi.public,s3.us-east-1	SRX7174850	NextSeq 500	PAIRED	RANDOM	GENOMIC	Pasteurella multocida	ILLUMINA	2019-11-19T00:00:00Z	2019-11-19T00:34:00Z	1	PM1347	SRP230377	PM1347	Pathogen.cl	2009-10	Australia	Oceania	Australia	meat chicken		heart_chicken3	Conny Turni	not collected	Fowl Cholera	PM1347
SRR10485211	WGS	267	751403198	PRJNA590306	SAMN13324265	360070112	THE UNIVERSITY OF QUEENSLAND	public	fastq,run.zq,sra	gs,ncbi,s3	gs.us-east1,ncbi.public,s3.us-east-1	SRX7174849	NextSeq 500	PAIRED	RANDOM	GENOMIC	Pasteurella multocida	ILLUMINA	2019-11-19T00:00:00Z	2019-11-19T00:34:00Z	1	PM1346	SRP230377	PM1346	Pathogen.cl	2009-10	Australia	Oceania	Australia	meat chicken		pericardium_chicken3	Conny Turni	not collected	Fowl Cholera	PM1346
SRR10485212	WGS	253	564273022	PRJNA590306	SAMN13324264	269126989	THE UNIVERSITY OF QUEENSLAND	public	fastq,run.zq,sra	gs,ncbi,s3	gs.us-east1,ncbi.public,s3.us-east-1	SRX7174848	NextSeq 500	PAIRED	RANDOM	GENOMIC	Pasteurella multocida	ILLUMINA	2019-11-19T00:00:00Z	2019-11-19T00:34:00Z	1	PM1345	SRP230377	PM1345	Pathogen.cl	2009-10	Australia	Oceania	Australia	meat chicken		femur_chicken3_5	Conny Turni	not collected	Fowl Cholera	PM1345
SRR10485213	WGS	284	3068625712	PRJNA590306	SAMN13324263	1478763339	THE UNIVERSITY OF QUEENSLAND	public	fastq,run.zq,sra	gs,ncbi,s3	gs.us-east1,ncbi.public,s3.us-east-1	SRX7174847	NextSeq 500	PAIRED	RANDOM	GENOMIC	Pasteurella multocida	ILLUMINA	2019-11-19T00:00:00Z	2019-11-19T00:39:00Z	1	PM1344	SRP230377	PM1344	Pathogen.cl	2009-10	Australia	Oceania	Australia	meat chicken		femur_chicken3_4	Conny Turni	not collected	Fowl Cholera	PM1344
SRR10485214	WGS	257	543592358	PRJNA590306	SAMN13324262	258995590	THE UNIVERSITY OF QUEENSLAND	public	fastq,run.zq,sra	gs,ncbi,s3	gs.us-east1,ncbi.public,s3.us-east-1	SRX7174846	NextSeq 500	PAIRED	RANDOM	GENOMIC	Pasteurella multocida	ILLUMINA	2019-11-19T00:00:00Z	2019-11-19T00:34:00Z	1	PM1343	SRP230377	PM1343	Pathogen.cl	2009-10	Australia	Oceania	Australia	meat chicken		femur_chicken3_3	Conny Turni	not collected	Fowl Cholera	PM1343
SRR10485215	WGS	271	398710933	PRJNA590306	SAMN13324261	191635057	THE UNIVERSITY OF QUEENSLAND	public	fastq,run.zq,sra	gs,ncbi,s3	gs.us-east1,ncbi.public,s3.us-east-1	SRX7174845	NextSeq 500	PAIRED	RANDOM	GENOMIC	Pasteurella multocida	ILLUMINA	2019-11-19T00:00:00Z	2019-11-19T00:33:00Z	1	PM1342	SRP230377	PM1342	Pathogen.cl	2009-10	Australia	Oceania	Australia	meat chicken		femur_chicken3_2	Conny Turni	not collected	Fowl Cholera	PM1342
SRR10485216	WGS	264	453772774	PRJNA590306	SAMN13324260	217152064	THE UNIVERSITY OF QUEENSLAND	public	fastq,run.zq,sra	gs,ncbi,s3	gs.us-east1,ncbi.public,s3.us-east-1	SRX7174844	NextSeq 500	PAIRED	RANDOM	GENOMIC	Pasteurella multocida	ILLUMINA	2019-11-19T00:00:00Z	2019-11-19T00:33:00Z	1	PM1341	SRP230377	PM1341	Pathogen.cl	2009-10	Australia	Oceania	Australia	meat chicken		femur_chicken3_1	Conny Turni	not collected	Fowl Cholera	PM1341
SRR10485217	WGS	262	420943993	PRJNA590306	SAMN13324259	201307098	THE UNIVERSITY OF QUEENSLAND	public	fastq,run.zq,sra	gs,ncbi,s3	gs.us-east1,ncbi.public,s3.us-east-1	SRX7174843	NextSeq 500	PAIRED	RANDOM	GENOMIC	Pasteurella multocida	ILLUMINA	2019-11-19T00:00:00Z	2019-11-19T00:33:00Z	1	PM1340	SRP230377	PM1340	Pathogen.cl	2009-10	Australia	Oceania	Australia	meat chicken		pericardium_chicken2	Conny Turni	not collected	Fowl Cholera	PM1340
SRR10485218	WGS	261	597322696	PRJNA590306	SAMN13324250	285490691	THE UNIVERSITY OF QUEENSLAND	public	fastq,run.zq,sra	gs,ncbi,s3	gs.us-east1,ncbi.public,s3.us-east-1	SRX7174842	NextSeq 500	PAIRED	RANDOM	GENOMIC	Pasteurella multocida	ILLUMINA	2019-11-19T00:00:00Z	2019-11-19T00:34:00Z	1	PM1331	SRP230377	PM1331	Pathogen.cl	2009-10	Australia	Oceania	Australia	meat chicken		femur_chicken1_2	Conny Turni	not collected	Fowl Cholera	PM1331
SRR10485219	WGS	263	434465876	PRJNA590306	SAMN13324249	206487906	THE UNIVERSITY OF QUEENSLAND	public	fastq,run.zq,sra	gs,ncbi,s3	gs.us-east1,ncbi.public,s3.us-east-1	SRX7174841	NextSeq 500	PAIRED	RANDOM	GENOMIC	Pasteurella multocida	ILLUMINA	2019-11-19T00:00:00Z	2019-11-19T00:33:00Z	1	PM1330	SRP230377	PM1330	Pathogen.cl	2009-10	Australia	Oceania	Australia	meat chicken		femur_chicken1_1	Conny Turni	not collected	Fowl Cholera	PM1330
SRR8731572	WGS	300	1387109100	PRJNA524254	SAMN11019680	576259021	OKLAHOMA STATE UNIVERSTIY	public	fastq,run.zq,sra	gs,ncbi,s3	gs.us-east1,ncbi.public,s3.us-east-1	SRX5524447	Illumina HiSeq 4000	PAIRED	RANDOM	GENOMIC	Pasteurella multocida	ILLUMINA	2019-03-15T00:00:00Z	2019-03-15T14:01:00Z	1	Pasteurella multocida strain 232	SRP188473	PM1	Pathogen.cl	2001	USA	North America	USA: Missouri	bovine	232	lung	John Berg	38.95 N 92.33 W	pneumonia
SRR13089847	WGS	302	1883257806	PRJNA678674	SAMN16809855	646330607	INRA, UNITE DE RECHERCHE EN BIOTECHNOLOGIE	public	run.zq,sra,fastq	s3,ncbi,gs	s3.us-east-1,ncbi.public,gs.us-east1	SRX9535769	NextSeq 550	PAIRED	RANDOM	GENOMIC	Pasteurella multocida	ILLUMINA	2020-11-20T00:00:00Z	2020-11-20T03:46:00Z	1	MHA.Sh.MOR19	SRP293335	mor19	Pathogen.env	2019-12	Morocco	Africa	Morocco: Sidi Yahia Zaer	sheep	MOR19	New born lamb presenting respiratory symptoms	SEMMATE Noha	33.4940 N 6.5412 W
SRR10019135	WGS	297	3011638626	PRJNA557559	SAMN12405830	1366067994	ICAR-INDIAN VETERINARY RESEARCH INSTITUTE	public	fastq,run.zq,sra	gs,ncbi,s3	gs.us-east1,ncbi.public,s3.us-east-1	SRX6756658	NextSeq 500	PAIRED	RANDOM PCR	GENOMIC	Pasteurella multocida	ILLUMINA	2019-10-31T00:00:00Z	2019-08-26T18:49:00Z	1	P52	SRP219218	P_multocida_P52	Microbe\, viral or environmental	missing	India	Asia	India	Buffalo	P52						Culture
SRR13838340	WGS	543	364853186	PRJNA680867	SAMN18118904	204610473	ROBERT KOCH INSTITUTE	public	run.zq,fastq,sra	ncbi,s3,gs	ncbi.public,s3.us-east-1,gs.us-east1	SRX10216731	Illumina MiSeq	PAIRED	RANDOM	GENOMIC	Pasteurella multocida	ILLUMINA	2021-03-03T00:00:00Z	2021-03-03T05:30:00Z	1	IHIT37773	SRP294254	IHIT37773_lib	Microbe\, viral or environmental	2016	Hungary	Europe	Hungary	cattle	IHIT37773						tissue sample
SRR18289365	WGS	426	286688681	PRJNA805192	SAMN26559305	164571484	USDA-NVSL-DBPL	public	sra,fastq,run.zq	ncbi,s3,gs	gs.us-east1,s3.us-east-1,ncbi.public	SRX14427218	Illumina MiSeq	PAIRED	RANDOM	GENOMIC	Pasteurella multocida	ILLUMINA	2022-03-14T00:00:00Z	2022-03-10T09:15:00Z	1	PMULT-Chicken-PA16802PPY20009	SRP363354	PMULT-Chicken-PA16802PPY20009	Pathogen.cl	2019-04-08	USA	North America	USA: PA	Gallus gallus		Hock	Pennsylvania State University Animal Diagnostic Laboratory University Park PA	Not collected	Tenosynovitis	Culture		PA16802PPY20009	National Veterinary Services Laboratories	animal	NAHLN (USDA-APHIS-VS) Veterinary Pathogen Umbrella Project								Hock
SRR18289366	WGS	449	118890878	PRJNA805192	SAMN26559304	58903269	USDA-NVSL-DBPL	public	sra,run.zq,fastq	gs,s3,ncbi	gs.us-east1,s3.us-east-1,ncbi.public	SRX14427217	Illumina MiSeq	PAIRED	RANDOM	GENOMIC	Pasteurella multocida	ILLUMINA	2022-03-14T00:00:00Z	2022-03-10T08:44:00Z	1	PMULT-Chicken-OH43068PPY20045	SRP363354	PMULT-Chicken-OH43068PPY20045	Pathogen.cl	2019-01-23	USA	North America	USA: OH	Gallus gallus		Wattle	Ohio Department of Agriculture Animal Disease Diagnostic Laboratory Reynoldsburg OH	Not collected	Fowl cholera	Culture		OH43068PPY20045	National Veterinary Services Laboratories	animal	NAHLN (USDA-APHIS-VS) Veterinary Pathogen Umbrella Project								Wattle
SRR18289367	WGS	457	242937578	PRJNA805192	SAMN26559367	142498542	USDA-NVSL-DBPL	public	fastq,sra,run.zq	s3,gs,ncbi	ncbi.public,s3.us-east-1,gs.us-east1	SRX14427216	Illumina MiSeq	PAIRED	RANDOM	GENOMIC	Pasteurella multocida	ILLUMINA	2022-03-14T00:00:00Z	2022-03-12T11:25:00Z	1	PMULT-Turkey-PA16802PPY30083	SRP363354	PMULT-Turkey-PA16802PPY30083	Pathogen.cl	2020-08-17	USA	North America	USA: PA	Meleagris gallopavo		Lung 2	Pennsylvania State University Animal Diagnostic Laboratory University Park PA	Not collected	Avian Cholera	Culture		PA16802PPY30083	National Veterinary Services Laboratories	animal	NAHLN (USDA-APHIS-VS) Veterinary Pathogen Umbrella Project								Lung 2
SRR18289368	WGS	452	200657629	PRJNA805192	SAMN26559366	117031201	USDA-NVSL-DBPL	public	sra,run.zq,fastq	s3,ncbi,gs	gs.us-east1,ncbi.public,s3.us-east-1	SRX14427215	Illumina MiSeq	PAIRED	RANDOM	GENOMIC	Pasteurella multocida	ILLUMINA	2022-03-14T00:00:00Z	2022-03-11T19:00:00Z	1	PMULT-Turkey-PA16802PPY30067	SRP363354	PMULT-Turkey-PA16802PPY30067	Pathogen.cl	2020-07-03	USA	North America	USA: PA	Meleagris gallopavo		Pericardium	Pennsylvania State University Animal Diagnostic Laboratory University Park PA	Not collected	Fowl Cholera	Culture		PA16802PPY30067	National Veterinary Services Laboratories	animal	NAHLN (USDA-APHIS-VS) Veterinary Pathogen Umbrella Project								Pericardium
SRR18289369	WGS	411	262951489	PRJNA805192	SAMN26559303	149335993	USDA-NVSL-DBPL	public	fastq,run.zq,sra	gs,s3,ncbi	ncbi.public,gs.us-east1,s3.us-east-1	SRX14427214	Illumina MiSeq	PAIRED	RANDOM	GENOMIC	Pasteurella multocida	ILLUMINA	2022-03-14T00:00:00Z	2022-03-12T11:25:00Z	1	PMULT-Chicken-NY14853PPY20252	SRP363354	PMULT-Chicken-NY14853PPY20252	Pathogen.cl	2019-02-01	USA	North America	USA: NY	Gallus gallus		Sinus	Cornell Animal Health Diagnostic Center Ithaca NY	Not collected	Pneumonia	Culture		NY14853PPY20252	National Veterinary Services Laboratories	animal	NAHLN (USDA-APHIS-VS) Veterinary Pathogen Umbrella Project								Sinus
SRR18289370	WGS	425	407561284	PRJNA805192	SAMN26559365	247864163	USDA-NVSL-DBPL	public	fastq,run.zq,sra	s3,gs,ncbi	s3.us-east-1,ncbi.public,gs.us-east1	SRX14427213	Illumina MiSeq	PAIRED	RANDOM	GENOMIC	Pasteurella multocida	ILLUMINA	2022-03-14T00:00:00Z	2022-03-12T11:25:00Z	1	PMULT-Turkey-PA16802PPY30015	SRP363354	PMULT-Turkey-PA16802PPY30015	Pathogen.cl	2020-02-24	USA	North America	USA: PA	Meleagris gallopavo		Hock	Pennsylvania State University Animal Diagnostic Laboratory University Park PA	Not collected	Pasteurella multocida bacterial tenosynovitis	Culture		PA16802PPY30015	National Veterinary Services Laboratories	animal	NAHLN (USDA-APHIS-VS) Veterinary Pathogen Umbrella Project								Hock
SRR18289371	WGS	436	275258690	PRJNA805192	SAMN26559364	146420091	USDA-NVSL-DBPL	public	sra,run.zq,fastq	gs,s3,ncbi	s3.us-east-1,gs.us-east1,ncbi.public	SRX14427212	Illumina MiSeq	PAIRED	RANDOM	GENOMIC	Pasteurella multocida	ILLUMINA	2022-03-14T00:00:00Z	2022-03-11T19:00:00Z	1	PMULT-Turkey-PA16802PPY30013	SRP363354	PMULT-Turkey-PA16802PPY30013	Pathogen.cl	2020-02-12	USA	North America	USA: PA	Meleagris gallopavo		Joint	Pennsylvania State University Animal Diagnostic Laboratory University Park PA	Not collected	E.coli & P. multocida	Culture		PA16802PPY30013	National Veterinary Services Laboratories	animal	NAHLN (USDA-APHIS-VS) Veterinary Pathogen Umbrella Project								Joint
SRR18289372	WGS	444	246997582	PRJNA805192	SAMN26559363	123408378	USDA-NVSL-DBPL	public	sra,fastq,run.zq	ncbi,gs,s3	ncbi.public,s3.us-east-1,gs.us-east1	SRX14427211	Illumina MiSeq	PAIRED	RANDOM	GENOMIC	Pasteurella multocida	ILLUMINA	2022-03-14T00:00:00Z	2022-03-12T11:25:00Z	1	PMULT-Turkey-MO65211PPY30706	SRP363354	PMULT-Turkey-MO65211PPY30706	Pathogen.cl	2020-12-15	USA	North America	USA: MO	Meleagris gallopavo		lung	University of Missouri Veterinary Medical Diagnostic Laboratory Columbia MO	Not collected	pneumonia	Culture		MO65211PPY30706	National Veterinary Services Laboratories	animal	NAHLN (USDA-APHIS-VS) Veterinary Pathogen Umbrella Project								lung
SRR18289373	WGS	445	205496324	PRJNA805192	SAMN26559362	105388638	USDA-NVSL-DBPL	public	fastq,run.zq,sra	ncbi,s3,gs	s3.us-east-1,gs.us-east1,ncbi.public	SRX14427210	Illumina MiSeq	PAIRED	RANDOM	GENOMIC	Pasteurella multocida	ILLUMINA	2022-03-14T00:00:00Z	2022-03-11T19:00:00Z	1	PMULT-Turkey-MO65211PPY30705	SRP363354	PMULT-Turkey-MO65211PPY30705	Pathogen.cl	2020-11-20	USA	North America	USA: MO	Meleagris gallopavo		liver	University of Missouri Veterinary Medical Diagnostic Laboratory Columbia MO	Not collected	dead	Culture		MO65211PPY30705	National Veterinary Services Laboratories	animal	NAHLN (USDA-APHIS-VS) Veterinary Pathogen Umbrella Project								liver
SRR18289374	WGS	474	166253562	PRJNA805192	SAMN26559361	80589315	USDA-NVSL-DBPL	public	run.zq,fastq,sra	gs,ncbi,s3	s3.us-east-1,ncbi.public,gs.us-east1	SRX14427209	Illumina MiSeq	PAIRED	RANDOM	GENOMIC	Pasteurella multocida	ILLUMINA	2022-03-14T00:00:00Z	2022-03-10T10:46:00Z	1	PMULT-Turkey-MO65211PPY30701	SRP363354	PMULT-Turkey-MO65211PPY30701	Pathogen.cl	2020-01-22	USA	North America	USA: MO	Meleagris gallopavo		lung	University of Missouri Veterinary Medical Diagnostic Laboratory Columbia MO	Not collected	Pneumonia	Culture		MO65211PPY30701	University of Missouri Veterinary Medical Diagnostic Laboratory Columbia MO	animal	NAHLN (USDA-APHIS-VS) Veterinary Pathogen Umbrella Project								lung
SRR18289375	WGS	302	115211792	PRJNA805192	SAMN26559360	60102665	USDA-NVSL-DBPL	public	run.zq,fastq,sra	gs,s3,ncbi	gs.us-east1,ncbi.public,s3.us-east-1	SRX14427208	Illumina MiSeq	PAIRED	RANDOM	GENOMIC	Pasteurella multocida	ILLUMINA	2022-03-14T00:00:00Z	2022-03-12T11:27:00Z	1	PMULT-Turkey-MN55108PPY30356	SRP363354	PMULT-Turkey-MN55108PPY30356	Pathogen.cl	2020-10-15	USA	North America	USA: MN	Meleagris gallopavo		Tendon	University of Minnesota Veterinary Diagnostic Laboratory St. Paul MN	Not collected	bacterial tenosynovitis	Culture		MN55108PPY30356	National Veterinary Services Laboratories	animal	NAHLN (USDA-APHIS-VS) Veterinary Pathogen Umbrella Project								Tendon
SRR18289376	WGS	302	133824052	PRJNA805192	SAMN26559359	68863765	USDA-NVSL-DBPL	public	run.zq,fastq,sra	gs,ncbi,s3	s3.us-east-1,gs.us-east1,ncbi.public	SRX14427207	Illumina MiSeq	PAIRED	RANDOM	GENOMIC	Pasteurella multocida	ILLUMINA	2022-03-14T00:00:00Z	2022-03-11T19:00:00Z	1	PMULT-Turkey-MN55108PPY30352	SRP363354	PMULT-Turkey-MN55108PPY30352	Pathogen.cl	2020-09-03	USA	North America	USA: MN	Meleagris gallopavo		lung	University of Minnesota Veterinary Diagnostic Laboratory St. Paul MN	Not collected	cholera	Culture		MN55108PPY30352	University of Minnesota Veterinary Diagnostic Laboratory St. Paul MN	animal	NAHLN (USDA-APHIS-VS) Veterinary Pathogen Umbrella Project								Lung
SRR18289377	WGS	419	247608121	PRJNA805192	SAMN26559358	131753379	USDA-NVSL-DBPL	public	run.zq,sra,fastq	s3,ncbi,gs	s3.us-east-1,ncbi.public,gs.us-east1	SRX14427206	Illumina MiSeq	PAIRED	RANDOM	GENOMIC	Pasteurella multocida	ILLUMINA	2022-03-14T00:00:00Z	2022-03-12T11:25:00Z	1	PMULT-Turkey-IA50014PPY30210	SRP363354	PMULT-Turkey-IA50014PPY30210	Pathogen.cl	2020-12-24	USA	North America	USA: IA	Meleagris gallopavo		liver	Iowa State University Veterinary Diagnostic Laboratory Ames IA	Not collected	Fowl cholera	Culture		IA50014PPY30210	National Veterinary Services Laboratories	animal	NAHLN (USDA-APHIS-VS) Veterinary Pathogen Umbrella Project								Liver
SRR18289378	WGS	290	196859074	PRJNA805192	SAMN26559357	72914513	USDA-NVSL-DBPL	public	fastq,sra,run.zq	ncbi,gs,s3	gs.us-east1,s3.us-east-1,ncbi.public	SRX14427205	Illumina MiSeq	PAIRED	RANDOM	GENOMIC	Pasteurella multocida	ILLUMINA	2022-03-14T00:00:00Z	2022-03-12T11:24:00Z	1	PMULT-Chicken-WI53706PPY30125	SRP363354	PMULT-Chicken-WI53706PPY30125	Pathogen.cl	2020-07-29	USA	North America	USA: WI	Gallus gallus		lung	University of Wisconsin Veterinary Diagnostic Laboratory Madison WI	Not collected	Fowl cholera	Culture		WI53706PPY30125	University of Wisconsin Veterinary Diagnostic Laboratory Madison WI	animal	NAHLN (USDA-APHIS-VS) Veterinary Pathogen Umbrella Project								Lung
SRR18289379	WGS	287	179786995	PRJNA805192	SAMN26559356	65617278	USDA-NVSL-DBPL	public	sra,run.zq,fastq	ncbi,s3,gs	gs.us-east1,s3.us-east-1,ncbi.public	SRX14427204	Illumina MiSeq	PAIRED	RANDOM	GENOMIC	Pasteurella multocida	ILLUMINA	2022-03-14T00:00:00Z	2022-03-10T08:45:00Z	1	PMULT-Chicken-WI53706PPY30070	SRP363354	PMULT-Chicken-WI53706PPY30070	Pathogen.cl	2020-05-16	USA	North America	USA: WI	Gallus gallus		lung	University of Wisconsin Veterinary Diagnostic Laboratory Madison WI	Not collected	Fowl cholera	Culture		WI53706PPY30070	University of Wisconsin Veterinary Diagnostic Laboratory Madison WI	animal	NAHLN (USDA-APHIS-VS) Veterinary Pathogen Umbrella Project								Lung
SRR18289380	WGS	424	264172044	PRJNA805192	SAMN26559302	143175939	USDA-NVSL-DBPL	public	fastq,sra,run.zq	s3,gs,ncbi	gs.us-east1,ncbi.public,s3.us-east-1	SRX14427203	Illumina MiSeq	PAIRED	RANDOM	GENOMIC	Pasteurella multocida	ILLUMINA	2022-03-14T00:00:00Z	2022-03-11T19:00:00Z	1	PMULT-Chicken-NE68583PPY20083	SRP363354	PMULT-Chicken-NE68583PPY20083	Pathogen.cl	2019-04-16	USA	North America	USA: NE	Gallus gallus		lung	University of Nebraska Veterinary Diagnostic Center Lincoln NE	Not collected	Septicemia	Culture		NE68583PPY20083	National Veterinary Services Laboratories	animal	NAHLN (USDA-APHIS-VS) Veterinary Pathogen Umbrella Project								Lung
SRR18289381	WGS	434	200476105	PRJNA805192	SAMN26559355	108717255	USDA-NVSL-DBPL	public	run.zq,sra,fastq	ncbi,gs,s3	ncbi.public,s3.us-east-1,gs.us-east1	SRX14427202	Illumina MiSeq	PAIRED	RANDOM	GENOMIC	Pasteurella multocida	ILLUMINA	2022-03-14T00:00:00Z	2022-03-10T08:45:00Z	1	PMULT-Chicken-WI53706PPY30049	SRP363354	PMULT-Chicken-WI53706PPY30049	Pathogen.cl	2020-05-06	USA	North America	USA: WI	Gallus gallus		spleen	University of Wisconsin Veterinary Diagnostic Laboratory Madison WI	Not collected	Bacteremia/Sepsis	Culture		WI53706PPY30049	National Veterinary Services Laboratories	animal	NAHLN (USDA-APHIS-VS) Veterinary Pathogen Umbrella Project								Spleen
SRR18289382	WGS	480	364805924	PRJNA805192	SAMN26559354	164305337	USDA-NVSL-DBPL	public	run.zq,fastq,sra	s3,ncbi,gs	s3.us-east-1,ncbi.public,gs.us-east1	SRX14427201	Illumina MiSeq	PAIRED	RANDOM	GENOMIC	Pasteurella multocida	ILLUMINA	2022-03-14T00:00:00Z	2022-03-11T19:00:00Z	1	PMULT-Chicken-WA99164PPY30079	SRP363354	PMULT-Chicken-WA99164PPY30079	Pathogen.cl	2020-10-21	USA	North America	USA: WA	Gallus gallus		Sinus	Washington State University Animal Disease Diagnostic Laboratory Pullman WA	Not collected	URI	Culture		WA99164PPY30079	Washington State University Animal Disease Diagnostic Laboratory Pullman WA	animal	NAHLN (USDA-APHIS-VS) Veterinary Pathogen Umbrella Project								sinus
SRR18289383	WGS	485	201699287	PRJNA805192	SAMN26559353	103417547	USDA-NVSL-DBPL	public	sra,run.zq,fastq	gs,ncbi,s3	s3.us-east-1,ncbi.public,gs.us-east1	SRX14427200	Illumina MiSeq	PAIRED	RANDOM	GENOMIC	Pasteurella multocida	ILLUMINA	2022-03-14T00:00:00Z	2022-03-11T19:00:00Z	1	PMULT-Chicken-PA19348PPY30042	SRP363354	PMULT-Chicken-PA19348PPY30042	Pathogen.cl	2020-11-23	USA	North America	USA: PA	Gallus gallus		liver	Pennsylvania Animal Diagnostic Laboratory System University of Pennsylvania New Bolton Center Kennett Square PA	Not collected	Fowl Cholera	Culture		PA19348PPY30042	National Veterinary Services Laboratories	animal	NAHLN (USDA-APHIS-VS) Veterinary Pathogen Umbrella Project								Liver
SRR18289384	WGS	439	245170323	PRJNA805192	SAMN26559352	131558201	USDA-NVSL-DBPL	public	fastq,sra,run.zq	ncbi,gs,s3	ncbi.public,gs.us-east1,s3.us-east-1	SRX14427199	Illumina MiSeq	PAIRED	RANDOM	GENOMIC	Pasteurella multocida	ILLUMINA	2022-03-14T00:00:00Z	2022-03-11T19:00:00Z	1	PMULT-Chicken-PA19348PPY30019	SRP363354	PMULT-Chicken-PA19348PPY30019	Pathogen.cl	2020-03-23	USA	North America	USA: PA	Gallus gallus		liver	Pennsylvania Animal Diagnostic Laboratory System University of Pennsylvania New Bolton Center Kennett Square PA	Not collected	Fowl Cholera	Culture		PA19348PPY30019	National Veterinary Services Laboratories	animal	NAHLN (USDA-APHIS-VS) Veterinary Pathogen Umbrella Project								Liver
SRR18289385	WGS	449	296062268	PRJNA805192	SAMN26559351	170926578	USDA-NVSL-DBPL	public	fastq,sra,run.zq	gs,s3,ncbi	ncbi.public,gs.us-east1,s3.us-east-1	SRX14427198	Illumina MiSeq	PAIRED	RANDOM	GENOMIC	Pasteurella multocida	ILLUMINA	2022-03-14T00:00:00Z	2022-03-11T19:00:00Z	1	PMULT-Chicken-PA16802PPY30104	SRP363354	PMULT-Chicken-PA16802PPY30104	Pathogen.cl	2020-10-26	USA	North America	USA: PA	Gallus gallus		Hock Joint	Pennsylvania State University Animal Diagnostic Laboratory University Park PA	Not collected	BACTERIAL ARTHRITIS/ SYNOVITIS	Culture		PA16802PPY30104	National Veterinary Services Laboratories	animal	NAHLN (USDA-APHIS-VS) Veterinary Pathogen Umbrella Project								Hock Joint
SRR18289386	WGS	450	277421486	PRJNA805192	SAMN26559350	162578674	USDA-NVSL-DBPL	public	fastq,run.zq,sra	s3,gs,ncbi	ncbi.public,s3.us-east-1,gs.us-east1	SRX14427197	Illumina MiSeq	PAIRED	RANDOM	GENOMIC	Pasteurella multocida	ILLUMINA	2022-03-14T00:00:00Z	2022-03-10T08:45:00Z	1	PMULT-Chicken-PA16802PPY30074	SRP363354	PMULT-Chicken-PA16802PPY30074	Pathogen.cl	2020-07-24	USA	North America	USA: PA	Gallus gallus		liver	Pennsylvania State University Animal Diagnostic Laboratory University Park PA	Not collected	Fowl Cholera	Culture		PA16802PPY30074	National Veterinary Services Laboratories	animal	NAHLN (USDA-APHIS-VS) Veterinary Pathogen Umbrella Project								Liver
SRR18289387	WGS	450	279987101	PRJNA805192	SAMN26559349	172660257	USDA-NVSL-DBPL	public	run.zq,sra,fastq	gs,ncbi,s3	ncbi.public,s3.us-east-1,gs.us-east1	SRX14427196	Illumina MiSeq	PAIRED	RANDOM	GENOMIC	Pasteurella multocida	ILLUMINA	2022-03-14T00:00:00Z	2022-03-11T19:00:00Z	1	PMULT-Chicken-PA16802PPY30043	SRP363354	PMULT-Chicken-PA16802PPY30043	Pathogen.cl	2020-04-29	USA	North America	USA: PA	Gallus gallus		liver	Pennsylvania State University Animal Diagnostic Laboratory University Park PA	Not collected	P. mult infection	Culture		PA16802PPY30043	National Veterinary Services Laboratories	animal	NAHLN (USDA-APHIS-VS) Veterinary Pathogen Umbrella Project								Liver
SRR18289388	WGS	437	370356652	PRJNA805192	SAMN26559348	197171406	USDA-NVSL-DBPL	public	fastq,run.zq,sra	gs,ncbi,s3	ncbi.public,gs.us-east1,s3.us-east-1	SRX14427195	Illumina MiSeq	PAIRED	RANDOM	GENOMIC	Pasteurella multocida	ILLUMINA	2022-03-14T00:00:00Z	2022-03-11T19:00:00Z	1	PMULT-Chicken-PA16802PPY30003	SRP363354	PMULT-Chicken-PA16802PPY30003	Pathogen.cl	2020-01-31	USA	North America	USA: PA	Gallus gallus		Liver Swab	Pennsylvania State University Animal Diagnostic Laboratory University Park PA	Not collected	Fowl Cholera	Culture		PA16802PPY30003	National Veterinary Services Laboratories	animal	NAHLN (USDA-APHIS-VS) Veterinary Pathogen Umbrella Project								Liver swab
SRR18289389	WGS	425	465082837	PRJNA805192	SAMN26559347	217762975	USDA-NVSL-DBPL	public	sra,fastq,run.zq	s3,ncbi,gs	ncbi.public,s3.us-east-1,gs.us-east1	SRX14427194	Illumina MiSeq	PAIRED	RANDOM	GENOMIC	Pasteurella multocida	ILLUMINA	2022-03-14T00:00:00Z	2022-03-11T19:00:00Z	1	PMULT-Chicken-OH43068PPY30057	SRP363354	PMULT-Chicken-OH43068PPY30057	Pathogen.cl	2020-10-16	USA	North America	USA: OH	Gallus gallus		Liver Swab	Ohio Department of Agriculture Animal Disease Diagnostic Laboratory Reynoldsburg OH	Not collected	Egg yolk peritonitis	Culture		OH43068PPY30057	Ohio Department of Agriculture Animal Disease Diagnostic Laboratory Reynoldsburg OH	animal	NAHLN (USDA-APHIS-VS) Veterinary Pathogen Umbrella Project								Liver Swab
SRR18289390	WGS	309	515367398	PRJNA805192	SAMN26559346	239005299	USDA-NVSL-DBPL	public	fastq,sra,run.zq	s3,gs,ncbi	ncbi.public,s3.us-east-1,gs.us-east1	SRX14427193	Illumina MiSeq	PAIRED	RANDOM	GENOMIC	Pasteurella multocida	ILLUMINA	2022-03-14T00:00:00Z	2022-03-10T09:15:00Z	1	PMULT-Chicken-OH43068PPY30012	SRP363354	PMULT-Chicken-OH43068PPY30012	Pathogen.cl	2019-11-07	USA	North America	USA: OH	Gallus gallus		Bone Marrow Swab	Ohio Department of Agriculture Animal Disease Diagnostic Laboratory Reynoldsburg OH	Not collected	Septicemia	Culture		OH43068PPY30012	Ohio Department of Agriculture Animal Disease Diagnostic Laboratory Reynoldsburg OH	animal	NAHLN (USDA-APHIS-VS) Veterinary Pathogen Umbrella Project								Bone Marrow Swab
SRR18289391	WGS	452	415207158	PRJNA805192	SAMN26559301	262554065	USDA-NVSL-DBPL	public	sra,fastq,run.zq	gs,s3,ncbi	s3.us-east-1,gs.us-east1,ncbi.public	SRX14427192	Illumina MiSeq	PAIRED	RANDOM	GENOMIC	Pasteurella multocida	ILLUMINA	2022-03-14T00:00:00Z	2022-03-11T19:00:00Z	1	PMULT-Chicken-MO65211PPY20702	SRP363354	PMULT-Chicken-MO65211PPY20702	Pathogen.cl	2019-09-10	USA	North America	USA: MO	Gallus gallus		liver	University of Missouri Veterinary Medical Diagnostic Laboratory Columbia MO	Not collected	dead	Culture		MO65211PPY20702	National Veterinary Services Laboratories	animal	NAHLN (USDA-APHIS-VS) Veterinary Pathogen Umbrella Project								liver
SRR18289392	WGS	441	313914549	PRJNA805192	SAMN26559345	187613212	USDA-NVSL-DBPL	public	fastq,sra,run.zq	gs,ncbi,s3	ncbi.public,s3.us-east-1,gs.us-east1	SRX14427191	Illumina MiSeq	PAIRED	RANDOM	GENOMIC	Pasteurella multocida	ILLUMINA	2022-03-14T00:00:00Z	2022-03-10T08:45:00Z	1	PMULT-Chicken-ND58102PPY30329	SRP363354	PMULT-Chicken-ND58102PPY30329	Pathogen.cl	2020-10-06	USA	North America	USA: ND	Gallus gallus		eye	North Dakota State University Veterinary Diagnostic Laboratory Fargo ND	Not collected	systemic infection	Culture		ND58102PPY30329	National Veterinary Services Laboratories	animal	NAHLN (USDA-APHIS-VS) Veterinary Pathogen Umbrella Project								Eye
SRR18289393	WGS	443	264262152	PRJNA805192	SAMN26559344	151871616	USDA-NVSL-DBPL	public	sra,fastq,run.zq	s3,gs,ncbi	s3.us-east-1,gs.us-east1,ncbi.public	SRX14427190	Illumina MiSeq	PAIRED	RANDOM	GENOMIC	Pasteurella multocida	ILLUMINA	2022-03-14T00:00:00Z	2022-03-10T08:45:00Z	1	PMULT-Chicken-MS39208PPY30131	SRP363354	PMULT-Chicken-MS39208PPY30131	Pathogen.cl	2020-05-06	USA	North America	USA: MS	Gallus gallus		Joints Brains Yolk Sac Bone Marrow Pericardium And Femoral Head	Mississippi State University Veterinary Research & Diagnostic Laboratory Pearl MS	Not collected	Bacterial arthritis	Culture		MS39208PPY30131	National Veterinary Services Laboratories	animal	NAHLN (USDA-APHIS-VS) Veterinary Pathogen Umbrella Project								Joints, brains, yolk sac, bone marrow, pericardium, and femoral head
SRR18289394	WGS	293	194363164	PRJNA805192	SAMN26559343	68372237	USDA-NVSL-DBPL	public	fastq,sra,run.zq	s3,ncbi,gs	s3.us-east-1,gs.us-east1,ncbi.public	SRX14427189	Illumina MiSeq	PAIRED	RANDOM	GENOMIC	Pasteurella multocida	ILLUMINA	2022-03-14T00:00:00Z	2022-03-11T19:00:00Z	1	PMULT-Chicken-MS39208PPY30107	SRP363354	PMULT-Chicken-MS39208PPY30107	Pathogen.cl	2020-04-27	USA	North America	USA: MS	Gallus gallus		Hock And Foot	Mississippi State University Veterinary Research & Diagnostic Laboratory Pearl MS	Not collected	E. coli infection	Culture		MS39208PPY30107	Mississippi State University Veterinary Research & Diagnostic Laboratory Pearl MS	animal	NAHLN (USDA-APHIS-VS) Veterinary Pathogen Umbrella Project								hock and foot
SRR18289395	WGS	440	238159353	PRJNA805192	SAMN26559342	120209957	USDA-NVSL-DBPL	public	sra,fastq,run.zq	gs,ncbi,s3	s3.us-east-1,ncbi.public,gs.us-east1	SRX14427188	Illumina MiSeq	PAIRED	RANDOM	GENOMIC	Pasteurella multocida	ILLUMINA	2022-03-14T00:00:00Z	2022-03-12T11:27:00Z	1	PMULT-Chicken-MO65211PPY30704_2	SRP363354	PMULT-Chicken-MO65211PPY30704_2	Pathogen.cl	2020-07-08	USA	North America	USA: MO	Gallus gallus		liver	University of Missouri Veterinary Medical Diagnostic Laboratory Columbia MO	Not collected	Fowl Cholera	Culture		MO65211PPY30704	University of Missouri Veterinary Medical Diagnostic Laboratory Columbia MO	animal	NAHLN (USDA-APHIS-VS) Veterinary Pathogen Umbrella Project								liver
SRR18289396	WGS	439	353036751	PRJNA805192	SAMN26559341	216806703	USDA-NVSL-DBPL	public	fastq,sra,run.zq	ncbi,gs,s3	s3.us-east-1,gs.us-east1,ncbi.public	SRX14427187	Illumina MiSeq	PAIRED	RANDOM	GENOMIC	Pasteurella multocida	ILLUMINA	2022-03-14T00:00:00Z	2022-03-11T19:00:00Z	1	PMULT-Chicken-MO65211PPY30703	SRP363354	PMULT-Chicken-MO65211PPY30703	Pathogen.cl	2020-03-31	USA	North America	USA: MO	Gallus gallus		liver	University of Missouri Veterinary Medical Diagnostic Laboratory Columbia MO	Not collected	hepatitis and Peritonitis	Culture		MO65211PPY30703	National Veterinary Services Laboratories	animal	NAHLN (USDA-APHIS-VS) Veterinary Pathogen Umbrella Project								liver
SRR18289397	WGS	438	282629373	PRJNA805192	SAMN26559340	171294123	USDA-NVSL-DBPL	public	sra,fastq,run.zq	ncbi,gs,s3	gs.us-east1,ncbi.public,s3.us-east-1	SRX14427186	Illumina MiSeq	PAIRED	RANDOM	GENOMIC	Pasteurella multocida	ILLUMINA	2022-03-14T00:00:00Z	2022-03-11T19:00:00Z	1	PMULT-Chicken-MO65211PPY30702	SRP363354	PMULT-Chicken-MO65211PPY30702	Pathogen.cl	2020-04-22	USA	North America	USA: MO	Gallus gallus		liver	University of Missouri Veterinary Medical Diagnostic Laboratory Columbia MO	Not collected	Peritonitis	Culture		MO65211PPY30702	National Veterinary Services Laboratories	animal	NAHLN (USDA-APHIS-VS) Veterinary Pathogen Umbrella Project								liver
SRR18289398	WGS	382	407505180	PRJNA805192	SAMN26559339	234054040	USDA-NVSL-DBPL	public	fastq,sra,run.zq	gs,ncbi,s3	s3.us-east-1,gs.us-east1,ncbi.public	SRX14427185	Illumina MiSeq	PAIRED	RANDOM	GENOMIC	Pasteurella multocida	ILLUMINA	2022-03-14T00:00:00Z	2022-03-12T11:28:00Z	1	PMULT-Chicken-KY42240PPY30152	SRP363354	PMULT-Chicken-KY42240PPY30152	Pathogen.cl	2020-11-03	USA	North America	USA: KY	Gallus gallus		abdomen	Murray State University Breathitt Veterinary Center Hopkinsville KY	Not collected	Yolk peritonitis	Culture		KY42240PPY30152	National Veterinary Services Laboratories	animal	NAHLN (USDA-APHIS-VS) Veterinary Pathogen Umbrella Project								Abdomen
SRR18289399	WGS	470	220092729	PRJNA805192	SAMN26559338	124516028	USDA-NVSL-DBPL	public	run.zq,fastq,sra	gs,ncbi,s3	s3.us-east-1,ncbi.public,gs.us-east1	SRX14427184	Illumina MiSeq	PAIRED	RANDOM	GENOMIC	Pasteurella multocida	ILLUMINA	2022-03-14T00:00:00Z	2022-03-11T19:00:00Z	1	PMULT-Chicken-KY42240PPY30084	SRP363354	PMULT-Chicken-KY42240PPY30084	Pathogen.cl	2020-06-17	USA	North America	USA: KY	Gallus gallus		Yolk Sac	Murray State University Breathitt Veterinary Center Hopkinsville KY	Not collected	Fowl Cholera	Culture		KY42240PPY30084	National Veterinary Services Laboratories	animal	NAHLN (USDA-APHIS-VS) Veterinary Pathogen Umbrella Project								Yolk Sac
SRR18289400	WGS	442	335398008	PRJNA805192	SAMN26559337	182726023	USDA-NVSL-DBPL	public	fastq,run.zq,sra	ncbi,s3,gs	s3.us-east-1,ncbi.public,gs.us-east1	SRX14427183	Illumina MiSeq	PAIRED	RANDOM	GENOMIC	Pasteurella multocida	ILLUMINA	2022-03-14T00:00:00Z	2022-03-11T19:00:00Z	1	PMULT-Chicken-KY42240PPY30083	SRP363354	PMULT-Chicken-KY42240PPY30083	Pathogen.cl	2020-06-03	USA	North America	USA: KY	Gallus gallus		lung	Murray State University Breathitt Veterinary Center Hopkinsville KY	Not collected	Fowl Cholera	Culture		KY42240PPY30083	National Veterinary Services Laboratories	animal	NAHLN (USDA-APHIS-VS) Veterinary Pathogen Umbrella Project								Lung
SRR18289401	WGS	439	314107339	PRJNA805192	SAMN26559336	174396556	USDA-NVSL-DBPL	public	fastq,sra,run.zq	s3,ncbi,gs	gs.us-east1,ncbi.public,s3.us-east-1	SRX14427182	Illumina MiSeq	PAIRED	RANDOM	GENOMIC	Pasteurella multocida	ILLUMINA	2022-03-14T00:00:00Z	2022-03-11T19:00:00Z	1	PMULT-Chicken-KY42240PPY30074_2	SRP363354	PMULT-Chicken-KY42240PPY30074_2	Pathogen.cl	2020-05-14	USA	North America	USA: KY	Gallus gallus		liver	Murray State University Breathitt Veterinary Center Hopkinsville KY	Not collected	Septicemia	Culture		KY42240PPY30074	National Veterinary Services Laboratories	animal	NAHLN (USDA-APHIS-VS) Veterinary Pathogen Umbrella Project								Liver
SRR18289402	WGS	442	235875026	PRJNA805192	SAMN26559300	142127543	USDA-NVSL-DBPL	public	sra,fastq,run.zq	gs,ncbi,s3	s3.us-east-1,gs.us-east1,ncbi.public	SRX14427181	Illumina MiSeq	PAIRED	RANDOM	GENOMIC	Pasteurella multocida	ILLUMINA	2022-03-14T00:00:00Z	2022-03-11T19:00:00Z	1	PMULT-Chicken-MN55108PPY20351	SRP363354	PMULT-Chicken-MN55108PPY20351	Pathogen.cl	2019-06-10	USA	North America	USA: MN	Gallus gallus		lung	University of Minnesota Veterinary Diagnostic Laboratory St. Paul MN	Not collected	Fowl Cholera	Culture		MN55108PPY20351	University of Minnesota Veterinary Diagnostic Laboratory St. Paul MN	animal	NAHLN (USDA-APHIS-VS) Veterinary Pathogen Umbrella Project								Lung
SRR18289403	WGS	450	250679772	PRJNA805192	SAMN26559335	137569376	USDA-NVSL-DBPL	public	fastq,sra,run.zq	ncbi,gs,s3	s3.us-east-1,gs.us-east1,ncbi.public	SRX14427180	Illumina MiSeq	PAIRED	RANDOM	GENOMIC	Pasteurella multocida	ILLUMINA	2022-03-14T00:00:00Z	2022-03-12T11:27:00Z	1	PMULT-Chicken-KY42240PPY30073_2	SRP363354	PMULT-Chicken-KY42240PPY30073_2	Pathogen.cl	2020-05-14	USA	North America	USA: KY	Gallus gallus		liver	Murray State University Breathitt Veterinary Center Hopkinsville KY	Not collected	Septicemia	Culture		KY42240PPY30073	National Veterinary Services Laboratories	animal	NAHLN (USDA-APHIS-VS) Veterinary Pathogen Umbrella Project								Liver
SRR18289404	WGS	446	306331325	PRJNA805192	SAMN26559334	172317205	USDA-NVSL-DBPL	public	run.zq,fastq,sra	gs,s3,ncbi	ncbi.public,gs.us-east1,s3.us-east-1	SRX14427179	Illumina MiSeq	PAIRED	RANDOM	GENOMIC	Pasteurella multocida	ILLUMINA	2022-03-14T00:00:00Z	2022-03-10T08:45:00Z	1	PMULT-Chicken-KY42240PPY30070	SRP363354	PMULT-Chicken-KY42240PPY30070	Pathogen.cl	2020-05-05	USA	North America	USA: KY	Gallus gallus		Hock Joint	Murray State University Breathitt Veterinary Center Hopkinsville KY	Not collected	Septicemia	Culture		KY42240PPY30070	National Veterinary Services Laboratories	animal	NAHLN (USDA-APHIS-VS) Veterinary Pathogen Umbrella Project								Hock Joint
SRR18289405	WGS	462	158175927	PRJNA805192	SAMN26559333	74600746	USDA-NVSL-DBPL	public	run.zq,sra,fastq	s3,gs,ncbi	s3.us-east-1,ncbi.public,gs.us-east1	SRX14427178	Illumina MiSeq	PAIRED	RANDOM	GENOMIC	Pasteurella multocida	ILLUMINA	2022-03-14T00:00:00Z	2022-03-11T19:00:00Z	1	PMULT-Chicken-IN47907PPY30129	SRP363354	PMULT-Chicken-IN47907PPY30129	Pathogen.cl	2020-06-29	USA	North America	USA: IN	Gallus gallus		Liver Swab	Purdue University Animal Disease Diagnostic Laboratory West Lafayette IN	Not collected	fowl cholera	Culture		IN47907PPY30129	National Veterinary Services Laboratories	animal	NAHLN (USDA-APHIS-VS) Veterinary Pathogen Umbrella Project								liver swab
SRR18289406	WGS	454	250818786	PRJNA805192	SAMN26559332	139846112	USDA-NVSL-DBPL	public	fastq,run.zq,sra	ncbi,s3,gs	s3.us-east-1,ncbi.public,gs.us-east1	SRX14427177	Illumina MiSeq	PAIRED	RANDOM	GENOMIC	Pasteurella multocida	ILLUMINA	2022-03-14T00:00:00Z	2022-03-11T19:00:00Z	1	PMULT-Chicken-IN47907PPY30128_2	SRP363354	PMULT-Chicken-IN47907PPY30128_2	Pathogen.cl	2020-06-09	USA	North America	USA: IN	Gallus gallus		Peritoneal Swab	Purdue University Animal Disease Diagnostic Laboratory West Lafayette IN	Not collected	cellulitis	Culture		IN47907PPY30128	National Veterinary Services Laboratories	animal	NAHLN (USDA-APHIS-VS) Veterinary Pathogen Umbrella Project								peritoneal swab
SRR18289407	WGS	468	148298679	PRJNA805192	SAMN26559331	70534025	USDA-NVSL-DBPL	public	fastq,run.zq,sra	ncbi,s3,gs	ncbi.public,gs.us-east1,s3.us-east-1	SRX14427176	Illumina MiSeq	PAIRED	RANDOM	GENOMIC	Pasteurella multocida	ILLUMINA	2022-03-14T00:00:00Z	2022-03-11T19:00:00Z	1	PMULT-Chicken-IN47907PPY30108	SRP363354	PMULT-Chicken-IN47907PPY30108	Pathogen.cl	2020-05-15	USA	North America	USA: IN	Gallus gallus		Liver/Spleen	Purdue University Animal Disease Diagnostic Laboratory West Lafayette IN	Not collected	septicemia	Culture		IN47907PPY30108	National Veterinary Services Laboratories	animal	NAHLN (USDA-APHIS-VS) Veterinary Pathogen Umbrella Project								liver/spleen
SRR18289408	WGS	431	225052469	PRJNA805192	SAMN26559330	120918859	USDA-NVSL-DBPL	public	sra,run.zq,fastq	gs,ncbi,s3	s3.us-east-1,gs.us-east1,ncbi.public	SRX14427175	Illumina MiSeq	PAIRED	RANDOM	GENOMIC	Pasteurella multocida	ILLUMINA	2022-03-14T00:00:00Z	2022-03-11T19:00:00Z	1	PMULT-Chicken-IA50014PPY30217	SRP363354	PMULT-Chicken-IA50014PPY30217	Pathogen.cl	2020-12-24	USA	North America	USA: IA	Gallus gallus		head	Iowa State University Veterinary Diagnostic Laboratory Ames IA	Not collected	No information	Culture		IA50014PPY30217	National Veterinary Services Laboratories	animal	NAHLN (USDA-APHIS-VS) Veterinary Pathogen Umbrella Project								Head
SRR18289409	WGS	442	229975259	PRJNA805192	SAMN26559329	124464193	USDA-NVSL-DBPL	public	sra,run.zq,fastq	s3,ncbi,gs	ncbi.public,gs.us-east1,s3.us-east-1	SRX14427174	Illumina MiSeq	PAIRED	RANDOM	GENOMIC	Pasteurella multocida	ILLUMINA	2022-03-14T00:00:00Z	2022-03-11T19:00:00Z	1	PMULT-Chicken-IA50014PPY30216	SRP363354	PMULT-Chicken-IA50014PPY30216	Pathogen.cl	2020-12-24	USA	North America	USA: IA	Gallus gallus		liver	Iowa State University Veterinary Diagnostic Laboratory Ames IA	Not collected	Fowl cholera	Culture		IA50014PPY30216	National Veterinary Services Laboratories	animal	NAHLN (USDA-APHIS-VS) Veterinary Pathogen Umbrella Project								Liver
SRR18289410	WGS	438	233613099	PRJNA805192	SAMN26559328	133162247	USDA-NVSL-DBPL	public	run.zq,sra,fastq	ncbi,s3,gs	s3.us-east-1,ncbi.public,gs.us-east1	SRX14427173	Illumina MiSeq	PAIRED	RANDOM	GENOMIC	Pasteurella multocida	ILLUMINA	2022-03-14T00:00:00Z	2022-03-12T11:28:00Z	1	PMULT-Chicken-CO80526PPY30340	SRP363354	PMULT-Chicken-CO80526PPY30340	Pathogen.cl	2020-08-07	USA	North America	USA: CO	Gallus gallus		trachea	Colorado State University Veterinary Diagnostic Laboratory Fort Collins CO	Not collected	Pasteurellosis	Culture		CO80526PPY30340	National Veterinary Services Laboratories	animal	NAHLN (USDA-APHIS-VS) Veterinary Pathogen Umbrella Project								Trachea
SRR18289411	WGS	445	251226150	PRJNA805192	SAMN26559327	140862571	USDA-NVSL-DBPL	public	run.zq,fastq,sra	gs,ncbi,s3	ncbi.public,s3.us-east-1,gs.us-east1	SRX14427172	Illumina MiSeq	PAIRED	RANDOM	GENOMIC	Pasteurella multocida	ILLUMINA	2022-03-14T00:00:00Z	2022-03-11T19:00:00Z	1	PMULT-Chicken-CA95616PPY30277	SRP363354	PMULT-Chicken-CA95616PPY30277	Pathogen.cl	2020-12-15	USA	North America	USA: CA	Gallus gallus		lung	California Animal Health & Food Safety Laboratory System Davis CA	Not collected	Acute fowl cholera	Culture		CA95616PPY30277	National Veterinary Services Laboratories	animal	NAHLN (USDA-APHIS-VS) Veterinary Pathogen Umbrella Project								Lung
SRR18289412	WGS	453	259748369	PRJNA805192	SAMN26559326	136765283	USDA-NVSL-DBPL	public	run.zq,sra,fastq	ncbi,gs,s3	s3.us-east-1,ncbi.public,gs.us-east1	SRX14427171	Illumina MiSeq	PAIRED	RANDOM	GENOMIC	Pasteurella multocida	ILLUMINA	2022-03-14T00:00:00Z	2022-03-11T19:00:00Z	1	PMULT-Chicken-CA95616PPY30057	SRP363354	PMULT-Chicken-CA95616PPY30057	Pathogen.cl	2020-02-27	USA	North America	USA: CA	Gallus gallus		Lung Swab	California Animal Health & Food Safety Laboratory System Davis CA	Not collected	Pasteurella multocida septicemia	Culture		CA95616PPY30057	National Veterinary Services Laboratories	animal	NAHLN (USDA-APHIS-VS) Veterinary Pathogen Umbrella Project								lung swab
SRR18289413	WGS	436	253650430	PRJNA805192	SAMN26559299	142364479	USDA-NVSL-DBPL	public	run.zq,sra,fastq	ncbi,s3,gs	ncbi.public,s3.us-east-1,gs.us-east1	SRX14427170	Illumina MiSeq	PAIRED	RANDOM	GENOMIC	Pasteurella multocida	ILLUMINA	2022-03-14T00:00:00Z	2022-03-12T11:27:00Z	1	PMULT-Chicken-MN55108PPY20349	SRP363354	PMULT-Chicken-MN55108PPY20349	Pathogen.cl	2019-04-17	USA	North America	USA: MN	Gallus gallus		lung	University of Minnesota Veterinary Diagnostic Laboratory St. Paul MN	Not collected	necrotizing tracheitis	Culture		MN55108PPY20349	National Veterinary Services Laboratories	animal	NAHLN (USDA-APHIS-VS) Veterinary Pathogen Umbrella Project								Lung
SRR18289414	WGS	421	522462117	PRJNA805192	SAMN26559325	303281129	USDA-NVSL-DBPL	public	fastq,sra,run.zq	gs,ncbi,s3	ncbi.public,s3.us-east-1,gs.us-east1	SRX14427169	Illumina MiSeq	PAIRED	RANDOM	GENOMIC	Pasteurella multocida	ILLUMINA	2022-03-14T00:00:00Z	2022-03-10T08:46:00Z	1	PMULT-Turkey-SD57007PPY20536	SRP363354	PMULT-Turkey-SD57007PPY20536	Pathogen.cl	2020-01-14	USA	North America	USA: SD	Meleagris gallopavo		lung	South Dakota State University Animal Disease Research and Diagnostics Laboratory Brookings SD	Not collected	Fowl cholera	Culture		SD57007PPY20536	National Veterinary Services Laboratories	animal	NAHLN (USDA-APHIS-VS) Veterinary Pathogen Umbrella Project								Lung
SRR18289415	WGS	453	287082575	PRJNA805192	SAMN26559324	168744825	USDA-NVSL-DBPL	public	sra,run.zq,fastq	s3,gs,ncbi	ncbi.public,s3.us-east-1,gs.us-east1	SRX14427168	Illumina MiSeq	PAIRED	RANDOM	GENOMIC	Pasteurella multocida	ILLUMINA	2022-03-14T00:00:00Z	2022-03-12T11:27:00Z	1	PMULT-Turkey-OH43068PPY20091	SRP363354	PMULT-Turkey-OH43068PPY20091	Pathogen.cl	2019-09-13	USA	North America	USA: OH	Meleagris gallopavo		Heart Swab	Ohio Department of Agriculture Animal Disease Diagnostic Laboratory Reynoldsburg OH	Not collected	Fowl cholera	Culture		OH43068PPY20091	National Veterinary Services Laboratories	animal	NAHLN (USDA-APHIS-VS) Veterinary Pathogen Umbrella Project								Heart Swab
SRR18289416	WGS	422	260465870	PRJNA805192	SAMN26559323	148156404	USDA-NVSL-DBPL	public	fastq,run.zq,sra	gs,ncbi,s3	gs.us-east1,s3.us-east-1,ncbi.public	SRX14427167	Illumina MiSeq	PAIRED	RANDOM	GENOMIC	Pasteurella multocida	ILLUMINA	2022-03-14T00:00:00Z	2022-03-12T11:27:00Z	1	PMULT-Turkey-NY14853PPY20421	SRP363354	PMULT-Turkey-NY14853PPY20421	Pathogen.cl	2019-08-15	USA	North America	USA: NY	Meleagris gallopavo		Joint	Cornell Animal Health Diagnostic Center Ithaca NY	Not collected	Fowl cholera	Culture		NY14853PPY20421	National Veterinary Services Laboratories	animal	NAHLN (USDA-APHIS-VS) Veterinary Pathogen Umbrella Project								Joint
SRR18289417	WGS	441	225294253	PRJNA805192	SAMN26559322	126643516	USDA-NVSL-DBPL	public	sra,fastq,run.zq	gs,s3,ncbi	gs.us-east1,s3.us-east-1,ncbi.public	SRX14427166	Illumina MiSeq	PAIRED	RANDOM	GENOMIC	Pasteurella multocida	ILLUMINA	2022-03-14T00:00:00Z	2022-03-11T19:00:00Z	1	PMULT-Turkey-MN55108PPY20358	SRP363354	PMULT-Turkey-MN55108PPY20358	Pathogen.cl	2019-11-20	USA	North America	USA: MN	Meleagris gallopavo		lung	University of Minnesota Veterinary Diagnostic Laboratory St. Paul MN	Not collected	Fowl cholera	Culture		MN55108PPY20358	National Veterinary Services Laboratories	animal	NAHLN (USDA-APHIS-VS) Veterinary Pathogen Umbrella Project								Lung
SRR18289418	WGS	439	209907775	PRJNA805192	SAMN26559321	112747889	USDA-NVSL-DBPL	public	fastq,sra,run.zq	ncbi,gs,s3	s3.us-east-1,ncbi.public,gs.us-east1	SRX14427165	Illumina MiSeq	PAIRED	RANDOM	GENOMIC	Pasteurella multocida	ILLUMINA	2022-03-14T00:00:00Z	2022-03-11T19:00:00Z	1	PMULT-Turkey-MN55108PPY20356	SRP363354	PMULT-Turkey-MN55108PPY20356	Pathogen.cl	2019-11-13	USA	North America	USA: MN	Meleagris gallopavo		lung	University of Minnesota Veterinary Diagnostic Laboratory St. Paul MN	Not collected	Fowl cholera	Culture		MN55108PPY20356	National Veterinary Services Laboratories	animal	NAHLN (USDA-APHIS-VS) Veterinary Pathogen Umbrella Project								Lung
SRR18289419	WGS	429	246963562	PRJNA805192	SAMN26559320	134729766	USDA-NVSL-DBPL	public	fastq,sra,run.zq	gs,ncbi,s3	gs.us-east1,s3.us-east-1,ncbi.public	SRX14427164	Illumina MiSeq	PAIRED	RANDOM	GENOMIC	Pasteurella multocida	ILLUMINA	2022-03-14T00:00:00Z	2022-03-12T11:27:00Z	1	PMULT-Turkey-MN55108PPY20353	SRP363354	PMULT-Turkey-MN55108PPY20353	Pathogen.cl	2019-08-12	USA	North America	USA: MN	Meleagris gallopavo		lung	University of Minnesota Veterinary Diagnostic Laboratory St. Paul MN	Not collected	Fowl Cholera	Culture		MN55108PPY20353	National Veterinary Services Laboratories	animal	NAHLN (USDA-APHIS-VS) Veterinary Pathogen Umbrella Project								Lung
SRR18289420	WGS	440	253779931	PRJNA805192	SAMN26559319	154990261	USDA-NVSL-DBPL	public	fastq,sra,run.zq	s3,ncbi,gs	s3.us-east-1,gs.us-east1,ncbi.public	SRX14427163	Illumina MiSeq	PAIRED	RANDOM	GENOMIC	Pasteurella multocida	ILLUMINA	2022-03-14T00:00:00Z	2022-03-12T11:27:00Z	1	PMULT-Turkey-MN55108PPY20352	SRP363354	PMULT-Turkey-MN55108PPY20352	Pathogen.cl	2019-07-22	USA	North America	USA: MN	Meleagris gallopavo		lung	University of Minnesota Veterinary Diagnostic Laboratory St. Paul MN	Not collected	Fowl Cholera	Culture		MN55108PPY20352	National Veterinary Services Laboratories	animal	NAHLN (USDA-APHIS-VS) Veterinary Pathogen Umbrella Project								Lung
SRR18289421	WGS	436	233822895	PRJNA805192	SAMN26559318	140719617	USDA-NVSL-DBPL	public	sra,fastq,run.zq	s3,gs,ncbi	ncbi.public,s3.us-east-1,gs.us-east1	SRX14427162	Illumina MiSeq	PAIRED	RANDOM	GENOMIC	Pasteurella multocida	ILLUMINA	2022-03-14T00:00:00Z	2022-03-12T11:27:00Z	1	PMULT-Turkey-MN55108PPY20350	SRP363354	PMULT-Turkey-MN55108PPY20350	Pathogen.cl	2019-06-21	USA	North America	USA: MN	Meleagris gallopavo		bone	University of Minnesota Veterinary Diagnostic Laboratory St. Paul MN	Not collected	Not collected	Culture		MN55108PPY20350	National Veterinary Services Laboratories	animal	NAHLN (USDA-APHIS-VS) Veterinary Pathogen Umbrella Project								Bone
SRR18289422	WGS	429	221328476	PRJNA805192	SAMN26559317	120353373	USDA-NVSL-DBPL	public	sra,fastq,run.zq	ncbi,s3,gs	gs.us-east1,ncbi.public,s3.us-east-1	SRX14427161	Illumina MiSeq	PAIRED	RANDOM	GENOMIC	Pasteurella multocida	ILLUMINA	2022-03-14T00:00:00Z	2022-03-12T11:27:00Z	1	PMULT-Turkey-FL34741PPY20055	SRP363354	PMULT-Turkey-FL34741PPY20055	Pathogen.cl	2019-06-29	USA	North America	USA: FL	Meleagris gallopavo		lung	Bronson Animal Disease Diagnostic Laboratory Kissimmee FL	Not collected	Necropsy	Culture		FL34741PPY20055	National Veterinary Services Laboratories	animal	NAHLN (USDA-APHIS-VS) Veterinary Pathogen Umbrella Project								Lung
SRR18289424	WGS	438	153239440	PRJNA805192	SAMN26559298	76244836	USDA-NVSL-DBPL	public	sra,run.zq,fastq	gs,s3,ncbi	gs.us-east1,ncbi.public,s3.us-east-1	SRX14427159	Illumina MiSeq	PAIRED	RANDOM	GENOMIC	Pasteurella multocida	ILLUMINA	2022-03-14T00:00:00Z	2022-03-11T19:00:00Z	1	PMULT-Chicken-KY40511PPY20187	SRP363354	PMULT-Chicken-KY40511PPY20187	Pathogen.cl	2019-08-15	USA	North America	USA: KY	Gallus gallus		lung	University of Kentucky Veterinary Diagnostic Laboratory Lexington KY	Not collected	Nonsuppurative tracheitis and pneumonia	Culture		KY40511PPY20187	National Veterinary Services Laboratories	animal	NAHLN (USDA-APHIS-VS) Veterinary Pathogen Umbrella Project								Lung
SRR18289425	WGS	430	226255694	PRJNA805192	SAMN26559315	122914099	USDA-NVSL-DBPL	public	run.zq,fastq,sra	ncbi,s3,gs	ncbi.public,s3.us-east-1,gs.us-east1	SRX14427158	Illumina MiSeq	PAIRED	RANDOM	GENOMIC	Pasteurella multocida	ILLUMINA	2022-03-14T00:00:00Z	2022-03-11T19:00:00Z	1	PMULT-Chicken-WA99164PPY20215	SRP363354	PMULT-Chicken-WA99164PPY20215	Pathogen.cl	2019-11-20	USA	North America	USA: WA	Gallus gallus		oviduct	Washington State University Animal Disease Diagnostic Laboratory Pullman WA	Not collected	Salpingitis	Culture		WA99164PPY20215	National Veterinary Services Laboratories	animal	NAHLN (USDA-APHIS-VS) Veterinary Pathogen Umbrella Project								Oviduct
SRR18289426	WGS	420	291469085	PRJNA805192	SAMN26559314	154558029	USDA-NVSL-DBPL	public	run.zq,sra,fastq	gs,ncbi,s3	gs.us-east1,ncbi.public,s3.us-east-1	SRX14427157	Illumina MiSeq	PAIRED	RANDOM	GENOMIC	Pasteurella multocida	ILLUMINA	2022-03-14T00:00:00Z	2022-03-11T19:00:00Z	1	PMULT-Chicken-PA19348PPY20010	SRP363354	PMULT-Chicken-PA19348PPY20010	Pathogen.cl	2019-11-07	USA	North America	USA: PA	Gallus gallus		Air Sac	Pennsylvania Animal Diagnostic Laboratory System University of Pennsylvania New Bolton Center Kennett Square PA	Not collected	Fowl Cholera\, Colibacillosis	Culture		PA19348PPY20010	National Veterinary Services Laboratories	animal	NAHLN (USDA-APHIS-VS) Veterinary Pathogen Umbrella Project								air sac
SRR18289427	WGS	447	341517961	PRJNA805192	SAMN26559313	176158019	USDA-NVSL-DBPL	public	sra,run.zq,fastq	gs,s3,ncbi	s3.us-east-1,ncbi.public,gs.us-east1	SRX14427156	Illumina MiSeq	PAIRED	RANDOM	GENOMIC	Pasteurella multocida	ILLUMINA	2022-03-14T00:00:00Z	2022-03-11T19:01:00Z	1	PMULT-Chicken-PA19348PPY20007	SRP363354	PMULT-Chicken-PA19348PPY20007	Pathogen.cl	2019-08-13	USA	North America	USA: PA	Gallus gallus		lung	Pennsylvania Animal Diagnostic Laboratory System University of Pennsylvania New Bolton Center Kennett Square PA	Not collected	Fowl Cholera	Culture		PA19348PPY20007	National Veterinary Services Laboratories	animal	NAHLN (USDA-APHIS-VS) Veterinary Pathogen Umbrella Project								lung
SRR18289428	WGS	455	292854891	PRJNA805192	SAMN26559312	150321971	USDA-NVSL-DBPL	public	run.zq,fastq,sra	gs,ncbi,s3	gs.us-east1,ncbi.public,s3.us-east-1	SRX14427155	Illumina MiSeq	PAIRED	RANDOM	GENOMIC	Pasteurella multocida	ILLUMINA	2022-03-14T00:00:00Z	2022-03-11T19:00:00Z	1	PMULT-Chicken-PA19348PPY20006	SRP363354	PMULT-Chicken-PA19348PPY20006	Pathogen.cl	2019-05-10	USA	North America	USA: PA	Gallus gallus		spleen	Pennsylvania Animal Diagnostic Laboratory System University of Pennsylvania New Bolton Center Kennett Square PA	Not collected	Fowl Cholera\, Colibacillosis	Culture		PA19348PPY20006	National Veterinary Services Laboratories	animal	NAHLN (USDA-APHIS-VS) Veterinary Pathogen Umbrella Project								spleen
SRR18289429	WGS	432	328591867	PRJNA805192	SAMN26559311	188352986	USDA-NVSL-DBPL	public	fastq,sra,run.zq	s3,ncbi,gs	ncbi.public,s3.us-east-1,gs.us-east1	SRX14427154	Illumina MiSeq	PAIRED	RANDOM	GENOMIC	Pasteurella multocida	ILLUMINA	2022-03-14T00:00:00Z	2022-03-11T19:00:00Z	1	PMULT-Chicken-PA16802PPY20074	SRP363354	PMULT-Chicken-PA16802PPY20074	Pathogen.cl	2019-12-19	USA	North America	USA: PA	Gallus gallus		Liver 1	Pennsylvania State University Animal Diagnostic Laboratory University Park PA	Not collected	Cholera	Culture		PA16802PPY20074	National Veterinary Services Laboratories	animal	NAHLN (USDA-APHIS-VS) Veterinary Pathogen Umbrella Project								Liver 1
SRR18289430	WGS	438	331388309	PRJNA805192	SAMN26559310	197257289	USDA-NVSL-DBPL	public	sra,fastq,run.zq	ncbi,gs,s3	gs.us-east1,s3.us-east-1,ncbi.public	SRX14427153	Illumina MiSeq	PAIRED	RANDOM	GENOMIC	Pasteurella multocida	ILLUMINA	2022-03-14T00:00:00Z	2022-03-12T11:29:00Z	1	PMULT-Chicken-PA16802PPY20060	SRP363354	PMULT-Chicken-PA16802PPY20060	Pathogen.cl	2019-11-17	USA	North America	USA: PA	Gallus gallus		Peritoneum	Pennsylvania State University Animal Diagnostic Laboratory University Park PA	Not collected	Cholera	Culture		PA16802PPY20060	National Veterinary Services Laboratories	animal	NAHLN (USDA-APHIS-VS) Veterinary Pathogen Umbrella Project								Peritoneum
SRR18289431	WGS	447	273926330	PRJNA805192	SAMN26559309	158348461	USDA-NVSL-DBPL	public	fastq,sra,run.zq	ncbi,s3,gs	s3.us-east-1,gs.us-east1,ncbi.public	SRX14427152	Illumina MiSeq	PAIRED	RANDOM	GENOMIC	Pasteurella multocida	ILLUMINA	2022-03-14T00:00:00Z	2022-03-11T19:00:00Z	1	PMULT-Chicken-PA16802PPY20056	SRP363354	PMULT-Chicken-PA16802PPY20056	Pathogen.cl	2019-10-02	USA	North America	USA: PA	Gallus gallus		Pericardium	Pennsylvania State University Animal Diagnostic Laboratory University Park PA	Not collected	Bacterial infection	Culture		PA16802PPY20056	National Veterinary Services Laboratories	animal	NAHLN (USDA-APHIS-VS) Veterinary Pathogen Umbrella Project								Pericardium
SRR18289432	WGS	433	399219882	PRJNA805192	SAMN26559308	228885887	USDA-NVSL-DBPL	public	sra,run.zq,fastq	s3,gs,ncbi	ncbi.public,s3.us-east-1,gs.us-east1	SRX14427151	Illumina MiSeq	PAIRED	RANDOM	GENOMIC	Pasteurella multocida	ILLUMINA	2022-03-14T00:00:00Z	2022-03-11T19:00:00Z	1	PMULT-Chicken-PA16802PPY20048	SRP363354	PMULT-Chicken-PA16802PPY20048	Pathogen.cl	2019-08-28	USA	North America	USA: PA	Gallus gallus		Peritoneum	Pennsylvania State University Animal Diagnostic Laboratory University Park PA	Not collected	Cholera	Culture		PA16802PPY20048	National Veterinary Services Laboratories	animal	NAHLN (USDA-APHIS-VS) Veterinary Pathogen Umbrella Project								Peritoneum
SRR18289433	WGS	438	236237591	PRJNA805192	SAMN26559307	131333050	USDA-NVSL-DBPL	public	sra,run.zq,fastq	gs,ncbi,s3	s3.us-east-1,gs.us-east1,ncbi.public	SRX14427150	Illumina MiSeq	PAIRED	RANDOM	GENOMIC	Pasteurella multocida	ILLUMINA	2022-03-14T00:00:00Z	2022-03-11T19:00:00Z	1	PMULT-Chicken-PA16802PPY20025	SRP363354	PMULT-Chicken-PA16802PPY20025	Pathogen.cl	2019-05-08	USA	North America	USA: PA	Gallus gallus		liver	Pennsylvania State University Animal Diagnostic Laboratory University Park PA	Not collected	Fowl cholera	Culture		PA16802PPY20025	National Veterinary Services Laboratories	animal	NAHLN (USDA-APHIS-VS) Veterinary Pathogen Umbrella Project								Liver
SRR18289434	WGS	432	299443050	PRJNA805192	SAMN26559306	168843835	USDA-NVSL-DBPL	public	run.zq,sra,fastq	gs,s3,ncbi	ncbi.public,gs.us-east1,s3.us-east-1	SRX14427149	Illumina MiSeq	PAIRED	RANDOM	GENOMIC	Pasteurella multocida	ILLUMINA	2022-03-14T00:00:00Z	2022-03-11T19:00:00Z	1	PMULT-Chicken-PA16802PPY20020	SRP363354	PMULT-Chicken-PA16802PPY20020	Pathogen.cl	2019-04-25	USA	North America	USA: PA	Gallus gallus		Tendon	Pennsylvania State University Animal Diagnostic Laboratory University Park PA	Not collected	Tenosynovitis	Culture		PA16802PPY20020	National Veterinary Services Laboratories	animal	NAHLN (USDA-APHIS-VS) Veterinary Pathogen Umbrella Project								Tendon
SRR18289435	WGS	440	161756850	PRJNA805192	SAMN26559297	80078001	USDA-NVSL-DBPL	public	fastq,sra,run.zq	ncbi,gs,s3	s3.us-east-1,ncbi.public,gs.us-east1	SRX14427148	Illumina MiSeq	PAIRED	RANDOM	GENOMIC	Pasteurella multocida	ILLUMINA	2022-03-14T00:00:00Z	2022-03-11T19:00:00Z	1	PMULT-Chicken-KY40511PPY20175	SRP363354	PMULT-Chicken-KY40511PPY20175	Pathogen.cl	2019-08-01	USA	North America	USA: KY	Gallus gallus		liver	University of Kentucky Veterinary Diagnostic Laboratory Lexington KY	Not collected	Septicemia	Culture		KY40511PPY20175	National Veterinary Services Laboratories	animal	NAHLN (USDA-APHIS-VS) Veterinary Pathogen Umbrella Project								Liver
SRR18289436	WGS	430	236064846	PRJNA805192	SAMN26559296	145261908	USDA-NVSL-DBPL	public	sra,run.zq,fastq	ncbi,gs,s3	s3.us-east-1,gs.us-east1,ncbi.public	SRX14427147	Illumina MiSeq	PAIRED	RANDOM	GENOMIC	Pasteurella multocida	ILLUMINA	2022-03-14T00:00:00Z	2022-03-10T08:45:00Z	1	PMULT-Chicken-CA95616PPY20059	SRP363354	PMULT-Chicken-CA95616PPY20059	Pathogen.cl	2019-04-01	USA	North America	USA: CA	Gallus gallus		Larynx Swab	California Animal Health & Food Safety Laboratory System Davis CA	Not collected	Layngitis with intralesionl bacteria	Culture		CA95616PPY20059	National Veterinary Services Laboratories	animal	NAHLN (USDA-APHIS-VS) Veterinary Pathogen Umbrella Project								Larynx swab
SRR18898275	WGS	602	470767010	PRJNA824533	SAMN27739672	305431275	PURDUE UNIVERSITY	public	sra,fastq,run.zq	gs,ncbi,s3	s3.us-east-1,gs.us-east1,ncbi.public	SRX14976663	Illumina MiSeq	PAIRED	size fractionation	GENOMIC	Pasteurella multocida	ILLUMINA	2023-05-31T00:00:00Z	2022-04-22T18:28:00Z	1	A196714	SRP371789	A196714	MIGS.ba,MIGS/MIMS/MIMARKS.host-associated	2019	USA	North America	USA: Indiana	Bos taurus	A198640			40.4195 N 86.9148 W	Bovine Respiratory Disease													Production Animal
SRR18898276	WGS	602	424550266	PRJNA824533	SAMN27739671	276520035	PURDUE UNIVERSITY	public	fastq,run.zq,sra	gs,ncbi,s3	ncbi.public,s3.us-east-1,gs.us-east1	SRX14976662	Illumina MiSeq	PAIRED	size fractionation	GENOMIC	Pasteurella multocida	ILLUMINA	2023-05-31T00:00:00Z	2022-04-22T18:28:00Z	1	A198640	SRP371789	A198640	MIGS.ba,MIGS/MIMS/MIMARKS.host-associated	2019	USA	North America	USA: Indiana	Bos taurus	A198602			40.4195 N 86.9148 W	Bovine Respiratory Disease													Production Animal
SRR18898277	WGS	602	436872002	PRJNA824533	SAMN27739670	277176199	PURDUE UNIVERSITY	public	fastq,sra,run.zq	ncbi,s3,gs	gs.us-east1,s3.us-east-1,ncbi.public	SRX14976661	Illumina MiSeq	PAIRED	size fractionation	GENOMIC	Pasteurella multocida	ILLUMINA	2023-05-31T00:00:00Z	2022-04-22T18:27:00Z	1	A199107	SRP371789	A199107	MIGS.ba,MIGS/MIMS/MIMARKS.host-associated	2019	USA	North America	USA: Indiana	Bos taurus	A199107			40.4195 N 86.9148 W	Bovine Respiratory Disease													Production Animal
SRR18898278	WGS	602	455164976	PRJNA824533	SAMN27739669	296178639	PURDUE UNIVERSITY	public	fastq,sra,run.zq	s3,ncbi,gs	s3.us-east-1,ncbi.public,gs.us-east1	SRX14976660	Illumina MiSeq	PAIRED	size fractionation	GENOMIC	Pasteurella multocida	ILLUMINA	2023-05-31T00:00:00Z	2022-04-22T18:27:00Z	1	A196291	SRP371789	A196291	MIGS.ba,MIGS/MIMS/MIMARKS.host-associated	2019	USA	North America	USA: Indiana	Bos taurus	A196291			40.4195 N 86.9148 W	Bovine Respiratory Disease													Production Animal
SRR18898279	WGS	602	593896478	PRJNA824533	SAMN27739668	382059470	PURDUE UNIVERSITY	public	fastq,sra,run.zq	gs,ncbi,s3	gs.us-east1,s3.us-east-1,ncbi.public	SRX14976659	Illumina MiSeq	PAIRED	size fractionation	GENOMIC	Pasteurella multocida	ILLUMINA	2023-05-31T00:00:00Z	2022-04-22T18:28:00Z	1	A197897	SRP371789	A197897	MIGS.ba,MIGS/MIMS/MIMARKS.host-associated	2019	USA	North America	USA: Indiana	Bos taurus	A197897			40.4195 N 86.9148 W	Bovine Respiratory Disease													Production Animal
SRR18898280	WGS	602	401630320	PRJNA824533	SAMN27739667	260682911	PURDUE UNIVERSITY	public	run.zq,fastq,sra	gs,s3,ncbi	s3.us-east-1,ncbi.public,gs.us-east1	SRX14976658	Illumina MiSeq	PAIRED	size fractionation	GENOMIC	Pasteurella multocida	ILLUMINA	2023-05-31T00:00:00Z	2022-04-22T18:27:00Z	1	A193010	SRP371789	A193010	MIGS.ba,MIGS/MIMS/MIMARKS.host-associated	2019	USA	North America	USA: Indiana	Bos taurus	A193010			40.4195 N 86.9148 W	Bovine Respiratory Disease													Production Animal
SRR18898281	WGS	602	413090594	PRJNA824533	SAMN27739666	268902904	PURDUE UNIVERSITY	public	run.zq,sra,fastq	gs,s3,ncbi	ncbi.public,gs.us-east1,s3.us-east-1	SRX14976657	Illumina MiSeq	PAIRED	size fractionation	GENOMIC	Pasteurella multocida	ILLUMINA	2023-05-31T00:00:00Z	2022-04-22T18:27:00Z	1	A198602	SRP371789	A198602	MIGS.ba,MIGS/MIMS/MIMARKS.host-associated	2019	USA	North America	USA: Indiana	Bos taurus	A196714			40.4195 N 86.9148 W	Bovine Respiratory Disease													Production Animal
SRR19331767	WGS	381	185827808	PRJNA839711	SAMN28553018	109896665	IOWA STATE UNIVERSITY	public	sra,run.zq,fastq	ncbi,gs,s3	s3.us-east-1,ncbi.public,gs.us-east1	SRX15391487	Illumina MiSeq	PAIRED	RANDOM	GENOMIC	Pasteurella multocida	ILLUMINA	2022-05-20T00:00:00Z	2022-05-25T22:58:00Z	2	Pasteurella multocida strain P1702	SRP376274	SAMN28553018_Illumina	Microbe\, viral or environmental	2022	USA	North America	USA	Avian	P1702						pure culture
SRR19331768	WGS	533	50196473	PRJNA839711	SAMN28552996	24631053	IOWA STATE UNIVERSITY	public	sra,fastq,run.zq	s3,ncbi,gs	s3.us-east-1,ncbi.public,gs.us-east1	SRX15391486	Illumina MiSeq	PAIRED	RANDOM	GENOMIC	Pasteurella multocida	ILLUMINA	2022-05-20T00:00:00Z	2022-05-20T12:26:00Z	1	Pasteurella multocida strain 33011	SRP376274	SAMN28552996_Illumina	Microbe\, viral or environmental	2022	USA	North America	USA	Avian	33011						pure culture
SRR19331770	WGS	535	31441302	PRJNA839711	SAMN28552975	15124571	IOWA STATE UNIVERSITY	public	sra,run.zq,fastq	gs,ncbi,s3	gs.us-east1,ncbi.public,s3.us-east-1	SRX15391484	Illumina MiSeq	PAIRED	RANDOM	GENOMIC	Pasteurella multocida	ILLUMINA	2022-05-20T00:00:00Z	2022-05-20T12:26:00Z	1	Pasteurella multocida strain 32985	SRP376274	SAMN28552975_Illumina	Microbe\, viral or environmental	2022	USA	North America	USA	Avian	32985						pure culture
SRR19331771	WGS	541	79537586	PRJNA839711	SAMN28552832	35959679	IOWA STATE UNIVERSITY	public	run.zq,sra,fastq	gs,ncbi,s3	s3.us-east-1,ncbi.public,gs.us-east1	SRX15391483	Illumina MiSeq	PAIRED	RANDOM	GENOMIC	Pasteurella multocida	ILLUMINA	2022-05-20T00:00:00Z	2022-05-20T12:26:00Z	1	Pasteurella multocida strain 11245	SRP376274	SAMN28552832_Illumina	Microbe\, viral or environmental	2022	USA	North America	USA	Avian	11245						pure culture
SRR19331772	WGS	541	40605723	PRJNA839711	SAMN28552806	18568582	IOWA STATE UNIVERSITY	public	run.zq,sra,fastq	ncbi,gs,s3	s3.us-east-1,gs.us-east1,ncbi.public	SRX15391482	Illumina MiSeq	PAIRED	RANDOM	GENOMIC	Pasteurella multocida	ILLUMINA	2022-05-20T00:00:00Z	2022-05-20T12:26:00Z	1	Pasteurella multocida strain 11205	SRP376274	SAMN28552806_Illumina	Microbe\, viral or environmental	2022	USA	North America	USA	Avian	11205						pure culture
SRR19331773	WGS	538	53060616	PRJNA839711	SAMN28552780	24482963	IOWA STATE UNIVERSITY	public	run.zq,fastq,sra	gs,s3,ncbi	s3.us-east-1,gs.us-east1,ncbi.public	SRX15391481	Illumina MiSeq	PAIRED	RANDOM	GENOMIC	Pasteurella multocida	ILLUMINA	2022-05-20T00:00:00Z	2022-05-20T12:26:00Z	1	Pasteurella multocida strain 11020	SRP376274	SAMN28552780_Illumina	Microbe\, viral or environmental	2022	USA	North America	USA	Avian	11020						pure culture
SRR19331784	WGS	533	50516947	PRJNA839711	SAMN28548364	23909806	IOWA STATE UNIVERSITY	public	sra,fastq,run.zq	gs,ncbi,s3	gs.us-east1,s3.us-east-1,ncbi.public	SRX15391470	Illumina MiSeq	PAIRED	RANDOM	GENOMIC	Pasteurella multocida	ILLUMINA	2022-05-20T00:00:00Z	2022-05-20T12:26:00Z	1	Pasteurella multocida strain 10185	SRP376274	SAMN28548364_Illumina	Microbe\, viral or environmental	2022	USA	North America	USA	Avian	10185						pure culture
SRR19331790	WGS	417	241917105	PRJNA839711	SAMN28553055	137986505	IOWA STATE UNIVERSITY	public	sra,fastq,run.zq	ncbi,gs,s3	s3.us-east-1,gs.us-east1,ncbi.public	SRX15391464	Illumina MiSeq	PAIRED	RANDOM	GENOMIC	Pasteurella multocida	ILLUMINA	2022-05-20T00:00:00Z	2022-05-25T22:58:00Z	2	Pasteurella multocida strain P2100	SRP376274	SAMN28553055_Illumina	Microbe\, viral or environmental	2022	USA	North America	USA	Avian	P2100						pure culture
SRR19331792	WGS	397	277080096	PRJNA839711	SAMN28553054	160013801	IOWA STATE UNIVERSITY	public	run.zq,fastq,sra	gs,ncbi,s3	ncbi.public,gs.us-east1,s3.us-east-1	SRX15391462	Illumina MiSeq	PAIRED	RANDOM	GENOMIC	Pasteurella multocida	ILLUMINA	2022-05-20T00:00:00Z	2022-05-26T00:59:00Z	2	Pasteurella multocida strain P2723	SRP376274	SAMN28553054_Illumina	Microbe\, viral or environmental	2022	USA	North America	USA	Avian	P2723						pure culture
SRR19331793	WGS	395	171494639	PRJNA839711	SAMN28553023	106508248	IOWA STATE UNIVERSITY	public	sra,run.zq,fastq	s3,gs,ncbi	s3.us-east-1,ncbi.public,gs.us-east1	SRX15391461	Illumina MiSeq	PAIRED	RANDOM	GENOMIC	Pasteurella multocida	ILLUMINA	2022-05-20T00:00:00Z	2022-05-25T22:57:00Z	2	Pasteurella multocida strain P2192	SRP376274	SAMN28553023_Illumina	Microbe\, viral or environmental	2022	USA	North America	USA	Avian	P2192						pure culture
SRR19331794	WGS	407	215329493	PRJNA839711	SAMN28553020	122865930	IOWA STATE UNIVERSITY	public	run.zq,sra,fastq	s3,gs,ncbi	gs.us-east1,ncbi.public,s3.us-east-1	SRX15391460	Illumina MiSeq	PAIRED	RANDOM	GENOMIC	Pasteurella multocida	ILLUMINA	2022-05-20T00:00:00Z	2022-05-25T22:58:00Z	2	Pasteurella multocida strain P2095	SRP376274	SAMN28553020_Illumina	Microbe\, viral or environmental	2022	USA	North America	USA	Avian	P2095						pure culture
SRR19331795	WGS	527	64545873	PRJNA839711	SAMN28548360	30752498	IOWA STATE UNIVERSITY	public	run.zq,fastq,sra	s3,gs,ncbi	ncbi.public,s3.us-east-1,gs.us-east1	SRX15391459	Illumina MiSeq	PAIRED	RANDOM	GENOMIC	Pasteurella multocida	ILLUMINA	2022-05-20T00:00:00Z	2022-05-20T12:27:00Z	1	Pasteurella multocida strain 10159	SRP376274	SAMN28548360_Illumina	Microbe\, viral or environmental	2022	USA	North America	USA	Avian	10159						pure culture
SRR19331796	WGS	525	55259890	PRJNA839711	SAMN28552779	26733057	IOWA STATE UNIVERSITY	public	fastq,run.zq,sra	s3,ncbi,gs	s3.us-east-1,ncbi.public,gs.us-east1	SRX15391458	Illumina MiSeq	PAIRED	RANDOM	GENOMIC	Pasteurella multocida	ILLUMINA	2022-05-20T00:00:00Z	2022-05-20T12:28:00Z	1	Pasteurella multocida strain 10957	SRP376274	SAMN28552779_Illumina	Microbe\, viral or environmental	2022	USA	North America	USA	Avian	10957						pure culture
SRR17163532	WGS	300	561681000	PRJNA758188	SAMN21014890	219816682	UNIVERSITY OF TECHNOLOGY SYDNEY	public	sra,fastq,run.zq	ncbi,s3,gs	gs.us-east1,s3.us-east-1,ncbi.public	SRX13347427	Illumina HiSeq 2500	PAIRED	RANDOM	GENOMIC	Pasteurella multocida	ILLUMINA	2022-01-13T00:00:00Z	2021-12-07T23:58:00Z	1	Pasteurella multocida ST394 reference genome, isolate 17BRD-035	SRP349709	ACARE016	Microbe\, viral or environmental	2017	Australia	Oceania	Australia: Queensland	cattle	17BRD-035						isolate culture
SRR24964540	WGS	302	1000317318	PRJNA965909	SAMN35626091	360140481	UNIVERSITY OF MELBOURNE	public	fastq,run.zq,sra	gs,s3,ncbi	s3.us-east-1,gs.us-east1,ncbi.public	SRX20722600	Illumina NovaSeq 6000	PAIRED	RANDOM	GENOMIC	Pasteurella multocida	ILLUMINA	2023-11-30T00:00:00Z	2023-06-19T23:20:00Z	1	CM2016_1086_1	SRP444721	CM2016_1086_1	Microbe\, viral or environmental	2016	Australia	Oceania	Australia: Queensland	Gallus gallus (broiler)	CM2016_1086_1	Free range					Clinical sample
SRR24964541	WGS	302	834884436	PRJNA965909	SAMN35626090	302429104	UNIVERSITY OF MELBOURNE	public	sra,fastq,run.zq	s3,ncbi,gs	ncbi.public,gs.us-east1,s3.us-east-1	SRX20722599	Illumina NovaSeq 6000	PAIRED	RANDOM	GENOMIC	Pasteurella multocida	ILLUMINA	2023-11-30T00:00:00Z	2023-06-19T23:19:00Z	1	CM2016_1086_0	SRP444721	CM2016_1086_0	Microbe\, viral or environmental	2016	Australia	Oceania	Australia: Queensland	Gallus gallus (broiler)	CM2016_1086_0	Free range					Clinical sample
SRR24964542	WGS	302	1115746852	PRJNA965909	SAMN35626088	422170336	UNIVERSITY OF MELBOURNE	public	run.zq,fastq,sra	gs,ncbi,s3	gs.us-east1,ncbi.public,s3.us-east-1	SRX20722597	Illumina NovaSeq 6000	PAIRED	RANDOM	GENOMIC	Pasteurella multocida	ILLUMINA	2023-11-30T00:00:00Z	2023-06-19T23:20:00Z	1	CM2016_1054_3	SRP444721	CM2016_1054_3	Microbe\, viral or environmental	2016	Australia	Oceania	Australia: Queensland	Gallus gallus (broiler)	CM2016_1054_3	Free range					Clinical sample
SRR24964543	WGS	250	2241543250	PRJNA965909	SAMN35626087	1114710060	UNIVERSITY OF MELBOURNE	public	sra,run.zq,fastq	gs,ncbi,s3	ncbi.public,gs.us-east1,s3.us-east-1	SRX20722596	Illumina HiSeq 1000	PAIRED	RANDOM	GENOMIC	Pasteurella multocida	ILLUMINA	2023-11-30T00:00:00Z	2023-06-19T23:21:00Z	1	CM2016_1019_2	SRP444721	CM2016_1019_2	Microbe\, viral or environmental	2016	Australia	Oceania	Australia: Queensland	Gallus gallus (broiler)	CM2016_1019_2	Free range					Clinical sample
SRR24964544	WGS	250	1545677000	PRJNA965909	SAMN35626086	774188492	UNIVERSITY OF MELBOURNE	public	sra,fastq,run.zq	gs,s3,ncbi	s3.us-east-1,ncbi.public,gs.us-east1	SRX20722595	Illumina HiSeq 1000	PAIRED	RANDOM	GENOMIC	Pasteurella multocida	ILLUMINA	2023-11-30T00:00:00Z	2023-06-19T23:20:00Z	1	CM2015_0868_0	SRP444721	CM2015_0868_0	Microbe\, viral or environmental	2015	Australia	Oceania	Australia: Victoria	Gallus gallus (layer)	CM2015_0868_0	Free range					Clinical sample
SRR24964545	WGS	250	596596250	PRJNA965909	SAMN35626085	303046808	UNIVERSITY OF MELBOURNE	public	fastq,run.zq,sra	ncbi,gs,s3	s3.us-east-1,ncbi.public,gs.us-east1	SRX20722594	Illumina HiSeq 1000	PAIRED	RANDOM	GENOMIC	Pasteurella multocida	ILLUMINA	2023-11-30T00:00:00Z	2023-06-19T23:19:00Z	1	CM2014_0810_0	SRP444721	CM2014_0810_0	Microbe\, viral or environmental	2014	Australia	Oceania	Australia: Queensland	Gallus gallus (broiler)	CM2014_0810_0	Free range					Clinical sample
SRR24964546	WGS	302	830030994	PRJNA965909	SAMN35626106	287839312	UNIVERSITY OF MELBOURNE	public	sra,fastq,run.zq	ncbi,s3,gs	s3.us-east-1,gs.us-east1,ncbi.public	SRX20722593	Illumina NovaSeq 6000	PAIRED	RANDOM	GENOMIC	Pasteurella multocida	ILLUMINA	2023-11-30T00:00:00Z	2023-06-19T23:20:00Z	1	CM2022_0189_2	SRP444721	CM2022_0189_2	Microbe\, viral or environmental	2022	Australia	Oceania	Australia: South Australia	Gallus gallus (broiler)	CM2022_0189_2	Breeder farm					Clinical sample
SRR24964547	WGS	302	997889238	PRJNA965909	SAMN35626089	356139174	UNIVERSITY OF MELBOURNE	public	run.zq,sra,fastq	s3,gs,ncbi	ncbi.public,gs.us-east1,s3.us-east-1	SRX20722598	Illumina NovaSeq 6000	PAIRED	RANDOM	GENOMIC	Pasteurella multocida	ILLUMINA	2023-11-30T00:00:00Z	2023-06-19T23:20:00Z	1	CM2016_1054_4	SRP444721	CM2016_1054_4	Microbe\, viral or environmental	2016	Australia	Oceania	Australia: Queensland	Gallus gallus (broiler)	CM2016_1054_4	Free range					Clinical sample
SRR24964548	WGS	302	611147736	PRJNA965909	SAMN35626105	212739055	UNIVERSITY OF MELBOURNE	public	fastq,run.zq,sra	s3,gs,ncbi	ncbi.public,s3.us-east-1,gs.us-east1	SRX20722592	Illumina NovaSeq 6000	PAIRED	RANDOM	GENOMIC	Pasteurella multocida	ILLUMINA	2023-11-30T00:00:00Z	2023-06-19T23:19:00Z	1	CM2022_0189_1	SRP444721	CM2022_0189_1	Microbe\, viral or environmental	2022	Australia	Oceania	Australia: South Australia	Gallus gallus (broiler)	CM2022_0189_1	Breeder farm					Clinical sample
SRR24964549	WGS	302	726541936	PRJNA965909	SAMN35626104	254086183	UNIVERSITY OF MELBOURNE	public	run.zq,sra,fastq	gs,s3,ncbi	ncbi.public,s3.us-east-1,gs.us-east1	SRX20722591	Illumina NovaSeq 6000	PAIRED	RANDOM	GENOMIC	Pasteurella multocida	ILLUMINA	2023-11-30T00:00:00Z	2023-06-19T23:19:00Z	1	CM2022_0138_0	SRP444721	CM2022_0138_0	Microbe\, viral or environmental	2022	Australia	Oceania	Australia: New South Wales	Domesticated turkey	CM2022_0138_0	Conventional poultry production system					Clinical sample
SRR24964550	WGS	302	700008216	PRJNA965909	SAMN35626103	242954741	UNIVERSITY OF MELBOURNE	public	run.zq,sra,fastq	ncbi,s3,gs	s3.us-east-1,gs.us-east1,ncbi.public	SRX20722590	Illumina NovaSeq 6000	PAIRED	RANDOM	GENOMIC	Pasteurella multocida	ILLUMINA	2023-11-30T00:00:00Z	2023-06-19T23:19:00Z	1	CM2021_0180_2	SRP444721	CM2021_0180_2	Microbe\, viral or environmental	2021	Australia	Oceania	Australia: Victoria	Domesticated turkey	CM2021_0180_2	Free range					Clinical sample
SRR24964551	WGS	302	661980980	PRJNA965909	SAMN35626102	237844379	UNIVERSITY OF MELBOURNE	public	run.zq,fastq,sra	ncbi,s3,gs	ncbi.public,s3.us-east-1,gs.us-east1	SRX20722589	Illumina NovaSeq 6000	PAIRED	RANDOM	GENOMIC	Pasteurella multocida	ILLUMINA	2023-11-30T00:00:00Z	2023-06-19T23:19:00Z	1	CM2021_0180_1	SRP444721	CM2021_0180_1	Microbe\, viral or environmental	2021	Australia	Oceania	Australia: Victoria	Domesticated turkey	CM2021_0180_1	Free range					Clinical sample
SRR24964552	WGS	302	786447260	PRJNA965909	SAMN35626101	278595402	UNIVERSITY OF MELBOURNE	public	fastq,run.zq,sra	gs,ncbi,s3	gs.us-east1,s3.us-east-1,ncbi.public	SRX20722587	Illumina NovaSeq 6000	PAIRED	RANDOM	GENOMIC	Pasteurella multocida	ILLUMINA	2023-11-30T00:00:00Z	2023-06-19T23:19:00Z	1	CM2021_0180_0	SRP444721	CM2021_0180_0	Microbe\, viral or environmental	2021	Australia	Oceania	Australia: Victoria	Domesticated turkey	CM2021_0180_0	Free range					Clinical sample
SRR24964553	WGS	302	971529470	PRJNA965909	SAMN35626100	351017171	UNIVERSITY OF MELBOURNE	public	fastq,run.zq,sra	gs,s3,ncbi	s3.us-east-1,gs.us-east1,ncbi.public	SRX20722586	Illumina NovaSeq 6000	PAIRED	RANDOM	GENOMIC	Pasteurella multocida	ILLUMINA	2023-11-30T00:00:00Z	2023-06-19T23:20:00Z	1	CM2017_1139_1	SRP444721	CM2017_1139_1	Microbe\, viral or environmental	2017	Australia	Oceania	Australia: Queensland	Gallus gallus (broiler)	CM2017_1139_1	Free range					Clinical sample
SRR24964554	WGS	302	642178840	PRJNA965909	SAMN35626099	231945164	UNIVERSITY OF MELBOURNE	public	run.zq,sra,fastq	s3,gs,ncbi	s3.us-east-1,ncbi.public,gs.us-east1	SRX20722585	Illumina NovaSeq 6000	PAIRED	RANDOM	GENOMIC	Pasteurella multocida	ILLUMINA	2023-11-30T00:00:00Z	2023-06-19T23:19:00Z	1	CM2017_1139_0	SRP444721	CM2017_1139_0	Microbe\, viral or environmental	2017	Australia	Oceania	Australia: Queensland	Gallus gallus (broiler)	CM2017_1139_0	Free range					Clinical sample
SRR24964560	WGS	302	703278876	PRJNA965909	SAMN35626093	253395079	UNIVERSITY OF MELBOURNE	public	fastq,sra,run.zq	ncbi,s3,gs	s3.us-east-1,gs.us-east1,ncbi.public	SRX20722579	Illumina NovaSeq 6000	PAIRED	RANDOM	GENOMIC	Pasteurella multocida	ILLUMINA	2023-11-30T00:00:00Z	2023-06-19T23:19:00Z	1	CM2017_0502_1	SRP444721	CM2017_0502_1	Microbe\, viral or environmental	2017	Australia	Oceania	Australia: Queensland	Gallus gallus (broiler)	CM2017_0502_1	Free range					Clinical sample
SRR24964561	WGS	302	1272942382	PRJNA965909	SAMN35626092	479528813	UNIVERSITY OF MELBOURNE	public	sra,fastq,run.zq	s3,ncbi,gs	gs.us-east1,s3.us-east-1,ncbi.public	SRX20722578	Illumina NovaSeq 6000	PAIRED	RANDOM	GENOMIC	Pasteurella multocida	ILLUMINA	2023-11-30T00:00:00Z	2023-06-19T23:20:00Z	1	CM2017_0502_0	SRP444721	CM2017_0502_0	Microbe\, viral or environmental	2017	Australia	Oceania	Australia: Queensland	Gallus gallus (broiler)	CM2017_0502_0	Free range					Clinical sample
SRR24964564	WGS	250	536383500	PRJNA965909	SAMN35626081	279809100	UNIVERSITY OF MELBOURNE	public	sra,fastq,run.zq	ncbi,gs,s3	gs.us-east1,ncbi.public,s3.us-east-1	SRX20722576	Illumina HiSeq 1000	PAIRED	RANDOM	GENOMIC	Pasteurella multocida	ILLUMINA	2023-11-30T00:00:00Z	2023-06-19T23:19:00Z	1	CM2009_0393_0	SRP444721	CM2009_0393_0	Microbe\, viral or environmental	2009	Australia	Oceania	Australia: Victoria	Gallus gallus (layer)	CM2009_0393_0	Conventional poultry production system					Clinical sample
SRR25115538	WGS	293	956216665	PRJNA804361	SAMN36273392	454577602	ICAR NATIONAL INSTITUTE OF VETERINARY EPIDEMIOLOGY AND DISEASE INFORMATICS (NIVEDI)	public	fastq,sra,run.zq	s3,gs,ncbi	gs.us-east1,s3.us-east-1,ncbi.public	SRX20868497	NextSeq 500	PAIRED	PCR	GENOMIC	Pasteurella multocida	ILLUMINA	2023-07-03T00:00:00Z	2023-07-03T11:59:00Z	1	NIVEDI17	SRP447117	NIVEDIPm17	Pathogen.cl	2019	India	Asia	India	Pig	NIVEDIPm17	nasal	Yogisharadhya	26.1158 N 91.7086 E	rhinitis
SRR22853605	WGS	279	481294830	PRJNA914751	SAMN32353514	246117878	UNIVERSITY OF CALGARY	public	sra,fastq,run.zq	s3,gs,ncbi	ncbi.public,s3.us-east-1,gs.us-east1	SRX18812409	Illumina HiSeq X	PAIRED	unspecified	GENOMIC	Pasteurella multocida	ILLUMINA	2022-12-21T00:00:00Z	2022-12-21T17:15:00Z	1	150T	SRP414345	150T_Lib	Microbe\, viral or environmental	2008	Canada	North America	Canada: Alberta	Bos taurus	150T	Albertan feedlot cattle				150T_Host	Cell Culture
SRR22853606	WGS	277	234687568	PRJNA914751	SAMN32353513	120489055	UNIVERSITY OF CALGARY	public	fastq,sra,run.zq	gs,ncbi,s3	gs.us-east1,s3.us-east-1,ncbi.public	SRX18812408	Illumina HiSeq X	PAIRED	unspecified	GENOMIC	Pasteurella multocida	ILLUMINA	2022-12-21T00:00:00Z	2022-12-21T17:14:00Z	1	150N	SRP414345	150N_Lib	Microbe\, viral or environmental	2008	Canada	North America	Canada: Alberta	Bos taurus	150N	Albertan feedlot cattle				150N_Host	Cell Culture
SRR22853607	WGS	285	197959444	PRJNA914751	SAMN32353512	101547855	UNIVERSITY OF CALGARY	public	run.zq,sra,fastq	ncbi,gs,s3	gs.us-east1,ncbi.public,s3.us-east-1	SRX18812407	Illumina HiSeq X	PAIRED	unspecified	GENOMIC	Pasteurella multocida	ILLUMINA	2022-12-21T00:00:00Z	2022-12-21T17:14:00Z	1	124T	SRP414345	124T_Lib	Microbe\, viral or environmental	2008	Canada	North America	Canada: Alberta	Bos taurus	124T	Albertan feedlot cattle				124T_Host	Cell Culture
SRR22853608	WGS	281	396752771	PRJNA914751	SAMN32353511	202314336	UNIVERSITY OF CALGARY	public	run.zq,sra,fastq	gs,ncbi,s3	gs.us-east1,ncbi.public,s3.us-east-1	SRX18812406	Illumina HiSeq X	PAIRED	unspecified	GENOMIC	Pasteurella multocida	ILLUMINA	2022-12-21T00:00:00Z	2022-12-21T17:14:00Z	1	76T	SRP414345	76T_Lib	Microbe\, viral or environmental	2008	Canada	North America	Canada: Alberta	Bos taurus	76T	Albertan feedlot cattle				76T_Host	Cell Culture
SRR22853609	WGS	275	474247506	PRJNA914751	SAMN32353510	242360708	UNIVERSITY OF CALGARY	public	fastq,run.zq,sra	ncbi,s3,gs	ncbi.public,s3.us-east-1,gs.us-east1	SRX18812405	Illumina HiSeq X	PAIRED	unspecified	GENOMIC	Pasteurella multocida	ILLUMINA	2022-12-21T00:00:00Z	2022-12-21T17:14:00Z	1	228T	SRP414345	228T_Lib	Microbe\, viral or environmental	2008	Canada	North America	Canada: Alberta	Bos taurus	228T	Albertan feedlot cattle				228T_Host	Cell Culture
SRR22853610	WGS	282	356999227	PRJNA914751	SAMN32353509	182450233	UNIVERSITY OF CALGARY	public	sra,run.zq,fastq	gs,s3,ncbi	ncbi.public,s3.us-east-1,gs.us-east1	SRX18812404	Illumina HiSeq X	PAIRED	unspecified	GENOMIC	Pasteurella multocida	ILLUMINA	2022-12-21T00:00:00Z	2022-12-21T17:14:00Z	1	37T	SRP414345	37T_Lib	Microbe\, viral or environmental	2008	Canada	North America	Canada: Alberta	Bos taurus	37T	Albertan feedlot cattle				37T_Host	Cell Culture
SRR22853611	WGS	271	464227523	PRJNA914751	SAMN32353508	237224367	UNIVERSITY OF CALGARY	public	fastq,sra,run.zq	s3,ncbi,gs	s3.us-east-1,ncbi.public,gs.us-east1	SRX18812403	Illumina HiSeq X	PAIRED	unspecified	GENOMIC	Pasteurella multocida	ILLUMINA	2022-12-21T00:00:00Z	2022-12-21T17:14:00Z	1	37N	SRP414345	37N_Lib	Microbe\, viral or environmental	2008	Canada	North America	Canada: Alberta	Bos taurus	37N	Albertan feedlot cattle				37N_Host	Cell Culture
SRR22853612	WGS	274	538378571	PRJNA914751	SAMN32353507	274111065	UNIVERSITY OF CALGARY	public	sra,run.zq,fastq	ncbi,s3,gs	s3.us-east-1,ncbi.public,gs.us-east1	SRX18812402	Illumina HiSeq X	PAIRED	unspecified	GENOMIC	Pasteurella multocida	ILLUMINA	2022-12-21T00:00:00Z	2022-12-21T17:15:00Z	1	35N	SRP414345	35N_Lib	Microbe\, viral or environmental	2008	Canada	North America	Canada: Alberta	Bos taurus	35N	Albertan feedlot cattle				35N_Host	Cell Culture
SRR22853613	WGS	537	753335866	PRJNA914751	SAMN32353515	427244568	UNIVERSITY OF CALGARY	public	sra,fastq,run.zq	s3,gs,ncbi	ncbi.public,gs.us-east1,s3.us-east-1	SRX18812401	Illumina MiSeq	PAIRED	unspecified	GENOMIC	Pasteurella multocida	ILLUMINA	2022-12-21T00:00:00Z	2022-12-21T17:14:00Z	1	61T	SRP414345	61T_Lib_Fosmid	Microbe\, viral or environmental	2008	Canada	North America	Canada: Alberta	Bos taurus	61T	Albertan feedlot cattle				61T_Host	Cell Culture
SRR22853615	WGS	285	95811025	PRJNA914751	SAMN32353506	49413493	UNIVERSITY OF CALGARY	public	fastq,sra,run.zq	s3,ncbi,gs	gs.us-east1,ncbi.public,s3.us-east-1	SRX18812399	Illumina HiSeq X	PAIRED	unspecified	GENOMIC	Pasteurella multocida	ILLUMINA	2022-12-21T00:00:00Z	2022-12-21T17:13:00Z	1	22T	SRP414345	22T_Lib	Microbe\, viral or environmental	2008	Canada	North America	Canada: Alberta	Bos taurus	22T	Albertan feedlot cattle				22T_Host	Cell Culture
SRR22853616	WGS	280	411858990	PRJNA914751	SAMN32353505	210248581	UNIVERSITY OF CALGARY	public	sra,fastq,run.zq	s3,ncbi,gs	ncbi.public,s3.us-east-1,gs.us-east1	SRX18812398	Illumina HiSeq X	PAIRED	unspecified	GENOMIC	Pasteurella multocida	ILLUMINA	2022-12-21T00:00:00Z	2022-12-21T17:14:00Z	1	22N	SRP414345	22N_Lib	Microbe\, viral or environmental	2008	Canada	North America	Canada: Alberta	Bos taurus	22N	Albertan feedlot cattle				22N_Host	Cell Culture
SRR9841486	WGS	494	180455261	PRJNA556768	SAMN12368460	88617526	NATIONAL CENTER FOR BIOTECHNOLOGY	public	fastq,run.zq,sra	gs,ncbi,s3	gs.us-east1,ncbi.public,s3.us-east-1	SRX6596207	Illumina MiSeq	PAIRED	RANDOM	GENOMIC	Pasteurella multocida	ILLUMINA	2019-07-26T00:00:00Z	2019-07-26T02:15:00Z	1	P-mult-KZ-10	SRP216459	P-mult-10-KZ	Microbe\, viral or environmental	2013-10-16	Kazakhstan	Asia	Kazakhstan: East Kazakhstan Region\, Kurgum District\, Maraldin Rural District\, Kyzyl Agash Village	cattle	P-mult-10-KZ	tissue	Republican State Enterprise\, National Veterinary Reference Center Committee for Veterinary Control and Supervision of The Ministry of Agriculture of The Republic of Kazakhstan				genome assembly												liver
SRR4124988	WGS	202	1016008288	PRJNA231221	SAMN04875587	711032966	UMIGS	public	fastq,run.zq,sra	gs,ncbi,s3	gs.us-east1,ncbi.public,s3.us-east-1	SRX2106983	Illumina HiSeq 2500	PAIRED	RANDOM	GENOMIC	Pasteurella multocida	ILLUMINA	2016-09-02T00:00:00Z	2016-09-02T14:46:00Z	1	FDAARGOS_261	SRP040661	IL100056683	Pathogen.cl	2014-06-22	USA	North America	USA:DC	Homo sapiens	FDAARGOS_261	blood	George Washington University	Not Applicable	Infection with Pasteurella multocida	Not Applicable
SRR4124989	WGS	202	211660044	PRJNA231221	SAMN04875587	138922264	UMIGS	public	fastq,run.zq,sra	gs,ncbi,s3	gs.us-east1,ncbi.public,s3.us-east-1	SRX2106985	Illumina HiSeq 2500	PAIRED	RANDOM	GENOMIC	Pasteurella multocida	ILLUMINA	2016-09-02T00:00:00Z	2016-09-02T14:43:00Z	1	FDAARGOS_261	SRP040661	IL100056683	Pathogen.cl	2014-06-22	USA	North America	USA:DC	Homo sapiens	FDAARGOS_261	blood	George Washington University	Not Applicable	Infection with Pasteurella multocida	Not Applicable
SRR25948755	WGS	302	1425511272	PRJNA1012662	SAMN37266154	469674933	HEBEI NORMAL UNIVERSITY OF SCIENCE AND TECHNOLOGY	public	run.zq,sra,fastq	s3,gs,ncbi	s3.us-east-1,ncbi.public,gs.us-east1	SRX21667371	Illumina HiSeq 2000	PAIRED	RANDOM	GENOMIC	Pasteurella multocida	ILLUMINA	2023-09-07T00:00:00Z	2023-09-07T21:51:00Z	1	sample-B	SRP459181	sample-B	Microbe\, viral or environmental	2022-10-25	China	Asia	China:qinhuangdao	cow	sample-B	Qinhuangdao					cell culture
SRR22133696	WGS	485	388277524	PRJNA896625	SAMN31560871	138820228	MOREDUN RESEARCH INSTITUTE	public	run.zq,fastq,sra	gs,ncbi,s3	s3.us-east-1,gs.us-east1,ncbi.public	SRX18113255	Illumina NovaSeq 6000	PAIRED	PCR	GENOMIC	Pasteurella multocida	ILLUMINA	2022-11-01T00:00:00Z	2022-11-01T17:05:00Z	1	P5041881	SRP405723	P5041881-I-F	MIGS.ba,MIGS/MIMS/MIMARKS.host-associated	2020-06-22	United Kingdom	Europe	United Kingdom: Aberdeenshire	Pig	P5041881			57.36 N 2.07 W														Air
SRR22133698	WGS	477	219022326	PRJNA896625	SAMN31560870	81565182	MOREDUN RESEARCH INSTITUTE	public	run.zq,sra,fastq	s3,gs,ncbi	s3.us-east-1,ncbi.public,gs.us-east1	SRX18113253	Illumina NovaSeq 6000	PAIRED	PCR	GENOMIC	Pasteurella multocida	ILLUMINA	2022-11-01T00:00:00Z	2022-11-01T17:05:00Z	1	P504190	SRP405723	P504190-I-F	MIGS.ba,MIGS/MIMS/MIMARKS.host-associated	2020-06-22	United Kingdom	Europe	United Kingdom: Aberdeenshire	Pig	P504190			57.36 N 2.07 W														Air
SRR26965910	WGS	302	210101702	PRJNA805192	SAMN38467025	114635032	USDA-NVSL-DBPL	public	fastq,sra,run.zq	s3,gs,ncbi	gs.us-east1,ncbi.public,s3.us-east-1	SRX22659575	Illumina MiSeq	PAIRED	RANDOM	GENOMIC	Pasteurella multocida	ILLUMINA	2023-11-28T00:00:00Z	2023-11-28T09:47:00Z	1	PMULT-Chicken-MN55108CY230351	SRP363354	PMULT-Chicken-MN55108CY230351	One Health Enteric	2023-04-05	USA	North America	USA: MN	Gallus gallus	not applicable	Joint	University of Minnesota Veterinary Diagnostic Laboratory\, St. Paul\, MN		Fowl Cholera			MN55108CY230351	University of Minnesota Veterinary Diagnostic Laboratory\, St. Paul\, MN	animal	NAHLN (USDA-APHIS-VS) Veterinary Pathogen Umbrella Project
SRR26965911	WGS	468	135498251	PRJNA805192	SAMN38467024	80296167	USDA-NVSL-DBPL	public	fastq,run.zq,sra	s3,ncbi,gs	gs.us-east1,ncbi.public,s3.us-east-1	SRX22659574	Illumina MiSeq	PAIRED	RANDOM	GENOMIC	Pasteurella multocida	ILLUMINA	2023-11-28T00:00:00Z	2023-11-28T09:48:00Z	1	PMULT-Chicken-KY42240PPY50086	SRP363354	PMULT-Chicken-KY42240PPY50086	One Health Enteric	2022-06-16	USA	North America	USA: KY	Gallus gallus	not applicable	Joint	Murray State University Breathitt Veterinary Center\, Hopkinsville\, KY		Myocarditis			KY42240PPY50086	National Veterinary Services Laboratories	animal	NAHLN (USDA-APHIS-VS) Veterinary Pathogen Umbrella Project
SRR26965912	WGS	466	191409292	PRJNA805192	SAMN38467023	104057076	USDA-NVSL-DBPL	public	fastq,run.zq,sra	s3,gs,ncbi	ncbi.public,gs.us-east1,s3.us-east-1	SRX22659573	Illumina MiSeq	PAIRED	RANDOM	GENOMIC	Pasteurella multocida	ILLUMINA	2023-11-28T00:00:00Z	2023-11-28T09:48:00Z	1	PMULT-Chicken-KY42240PPY50085	SRP363354	PMULT-Chicken-KY42240PPY50085	One Health Enteric	2022-05-13	USA	North America	USA: KY	Gallus gallus	not applicable	lung	Murray State University Breathitt Veterinary Center\, Hopkinsville\, KY		pneumonia			KY42240PPY50085	National Veterinary Services Laboratories	animal	NAHLN (USDA-APHIS-VS) Veterinary Pathogen Umbrella Project
SRR26965913	WGS	558	910412775	PRJNA805192	SAMN38467022	457851309	USDA-NVSL-DBPL	public	sra,run.zq,fastq	gs,ncbi,s3	s3.us-east-1,ncbi.public,gs.us-east1	SRX22659572	Illumina MiSeq	PAIRED	RANDOM	GENOMIC	Pasteurella multocida	ILLUMINA	2023-11-28T00:00:00Z	2023-11-28T09:49:00Z	1	PMULT-Chicken-KY40511CY230128	SRP363354	PMULT-Chicken-KY40511CY230128	One Health Enteric	2023-09-28	USA	North America	USA: KY	Gallus gallus	not applicable	liver	University of Kentucky Veterinary Diagnostic Laboratory\, Lexington\, KY		Fowl Cholera (Pasteurellosis)			KY40511CY230128	University of Kentucky Veterinary Diagnostic Laboratory\, Lexington\, KY	animal	NAHLN (USDA-APHIS-VS) Veterinary Pathogen Umbrella Project
SRR26965914	WGS	460	284648482	PRJNA805192	SAMN38467020	161666662	USDA-NVSL-DBPL	public	run.zq,fastq,sra	gs,ncbi,s3	s3.us-east-1,gs.us-east1,ncbi.public	SRX22659571	Illumina MiSeq	PAIRED	RANDOM	GENOMIC	Pasteurella multocida	ILLUMINA	2023-11-28T00:00:00Z	2023-11-28T09:47:00Z	1	PMULT-Chicken-IA50014PPY50202	SRP363354	PMULT-Chicken-IA50014PPY50202	One Health Enteric	2022-04-13	USA	North America	USA: IA	Gallus gallus	not applicable	Air sac	Iowa State University Veterinary Diagnostic Laboratory\, Ames\, IA		Fowl cholera - sepsis			IA50014PPY50202	Iowa State University Veterinary Diagnostic Laboratory\, Ames\, IA	animal	NAHLN (USDA-APHIS-VS) Veterinary Pathogen Umbrella Project
SRR26965915	WGS	502	239907808	PRJNA805192	SAMN38467018	139069077	USDA-NVSL-DBPL	public	run.zq,sra,fastq	s3,gs,ncbi	gs.us-east1,s3.us-east-1,ncbi.public	SRX22659570	Illumina MiSeq	PAIRED	RANDOM	GENOMIC	Pasteurella multocida	ILLUMINA	2023-11-28T00:00:00Z	2023-11-28T09:48:00Z	1	PMULT-Chicken-AL36832PPY50109	SRP363354	PMULT-Chicken-AL36832PPY50109	One Health Enteric	2022-12-01	USA	North America	USA: AL	Gallus gallus	not applicable	Wattle	Thompson-Bishop-Sparks State Diagnostic Laboratory\, Auburn\, AL		Fowl Cholera			AL36832PPY50109	National Veterinary Services Laboratories	animal	NAHLN (USDA-APHIS-VS) Veterinary Pathogen Umbrella Project
SRR26965916	WGS	262	93693990	PRJNA805192	SAMN38467046	32356726	USDA-NVSL-DBPL	public	sra,fastq,run.zq	ncbi,s3,gs	s3.us-east-1,ncbi.public,gs.us-east1	SRX22659569	Illumina iSeq 100	PAIRED	RANDOM	GENOMIC	Pasteurella multocida	ILLUMINA	2023-11-28T00:00:00Z	2023-11-28T09:47:00Z	1	PMULT-Turkey-WI53706PPY50212	SRP363354	PMULT-Turkey-WI53706PPY50212	One Health Enteric	2022-07-06	USA	North America	USA: WI	Meleagris gallopavo	not applicable	lung	University of Wisconsin Veterinary Diagnostic Laboratory\, Madison\, WI		Pneumonia			WI53706PPY50212	University of Wisconsin Veterinary Diagnostic Laboratory\, Madison\, WI	animal	NAHLN (USDA-APHIS-VS) Veterinary Pathogen Umbrella Project
SRR26965917	WGS	245	248964673	PRJNA805192	SAMN38467045	78484526	USDA-NVSL-DBPL	public	sra,run.zq,fastq	ncbi,s3,gs	ncbi.public,s3.us-east-1,gs.us-east1	SRX22659568	Illumina iSeq 100	PAIRED	RANDOM	GENOMIC	Pasteurella multocida	ILLUMINA	2023-11-28T00:00:00Z	2023-11-28T09:48:00Z	1	PMULT-Turkey-WI53706PPY50102	SRP363354	PMULT-Turkey-WI53706PPY50102	One Health Enteric	2022-01-28	USA	North America	USA: WI	Meleagris gallopavo	not applicable	lung	University of Wisconsin Veterinary Diagnostic Laboratory\, Madison\, WI		General Health			WI53706PPY50102	University of Wisconsin Veterinary Diagnostic Laboratory\, Madison\, WI	animal	NAHLN (USDA-APHIS-VS) Veterinary Pathogen Umbrella Project
SRR26965918	WGS	499	1325875765	PRJNA805192	SAMN38467043	420595633	USDA-NVSL-DBPL	public	sra,fastq,run.zq	ncbi,s3,gs	ncbi.public,s3.us-east-1,gs.us-east1	SRX22659567	NextSeq 2000	PAIRED	RANDOM	GENOMIC	Pasteurella multocida	ILLUMINA	2023-11-28T00:00:00Z	2023-11-28T09:49:00Z	1	PMULT-Turkey-PA16802PPY50013	SRP363354	PMULT-Turkey-PA16802PPY50013	One Health Enteric	2022-02-07	USA	North America	USA: PA	Meleagris gallopavo	not applicable	lung	Pennsylvania State University Animal Diagnostic Laboratory\, University Park\, PA		Avian Cholera			PA16802PPY50013	Pennsylvania State University Animal Diagnostic Laboratory\, University Park\, PA	animal	NAHLN (USDA-APHIS-VS) Veterinary Pathogen Umbrella Project
SRR26965919	WGS	443	226659819	PRJNA805192	SAMN38467030	132085203	USDA-NVSL-DBPL	public	fastq,sra,run.zq	ncbi,s3,gs	s3.us-east-1,gs.us-east1,ncbi.public	SRX22659566	Illumina MiSeq	PAIRED	RANDOM	GENOMIC	Pasteurella multocida	ILLUMINA	2023-11-28T00:00:00Z	2023-11-28T09:49:00Z	1	PMULT-Turkey-MO65211PPY50701	SRP363354	PMULT-Turkey-MO65211PPY50701	One Health Enteric	2022-02-21	USA	North America	USA: MO	Meleagris gallopavo	not applicable	lung	University of Missouri Veterinary Medical Diagnostic Laboratory\, Columbia\, MO					MO65211PPY50701	National Veterinary Services Laboratories	animal	NAHLN (USDA-APHIS-VS) Veterinary Pathogen Umbrella Project
SRR26965920	WGS	502	150913248	PRJNA805192	SAMN38467017	88241888	USDA-NVSL-DBPL	public	sra,fastq,run.zq	s3,ncbi,gs	gs.us-east1,s3.us-east-1,ncbi.public	SRX22659565	Illumina MiSeq	PAIRED	RANDOM	GENOMIC	Pasteurella multocida	ILLUMINA	2023-11-28T00:00:00Z	2023-11-28T09:48:00Z	1	PMULT-Chicken-AL36832PPY50098	SRP363354	PMULT-Chicken-AL36832PPY50098	One Health Enteric	2022-09-14	USA	North America	USA: AL	Gallus gallus	not applicable	Joint Swab	Thompson-Bishop-Sparks State Diagnostic Laboratory\, Auburn\, AL		Tenosynovitis			AL36832PPY50098	National Veterinary Services Laboratories	animal	NAHLN (USDA-APHIS-VS) Veterinary Pathogen Umbrella Project
SRR26965921	WGS	602	648452126	PRJNA805192	SAMN38467029	415121844	USDA-NVSL-DBPL	public	run.zq,sra,fastq	gs,ncbi,s3	ncbi.public,gs.us-east1,s3.us-east-1	SRX22659564	Illumina MiSeq	PAIRED	RANDOM	GENOMIC	Pasteurella multocida	ILLUMINA	2023-11-28T00:00:00Z	2023-11-28T09:50:00Z	1	PMULT-Turkey-MN55108PPY50352	SRP363354	PMULT-Turkey-MN55108PPY50352	One Health Enteric	2022-03-10	USA	North America	USA: MN	Meleagris gallopavo	not applicable	lung	University of Minnesota Veterinary Diagnostic Laboratory\, St. Paul\, MN		cholera			MN55108PPY50352	University of Minnesota Veterinary Diagnostic Laboratory\, St. Paul\, MN	animal	NAHLN (USDA-APHIS-VS) Veterinary Pathogen Umbrella Project
SRR26965922	WGS	602	583282616	PRJNA805192	SAMN38467028	359193445	USDA-NVSL-DBPL	public	sra,fastq,run.zq	s3,gs,ncbi	gs.us-east1,s3.us-east-1,ncbi.public	SRX22659563	Illumina MiSeq	PAIRED	RANDOM	GENOMIC	Pasteurella multocida	ILLUMINA	2023-11-28T00:00:00Z	2023-11-28T09:49:00Z	1	PMULT-Turkey-MN55108PPY50350	SRP363354	PMULT-Turkey-MN55108PPY50350	One Health Enteric	2022-01-20	USA	North America	USA: MN	Meleagris gallopavo	not applicable	lung	University of Minnesota Veterinary Diagnostic Laboratory\, St. Paul\, MN		cholera			MN55108PPY50350	University of Minnesota Veterinary Diagnostic Laboratory\, St. Paul\, MN	animal	NAHLN (USDA-APHIS-VS) Veterinary Pathogen Umbrella Project
SRR26965923	WGS	302	237458372	PRJNA805192	SAMN38467026	125121740	USDA-NVSL-DBPL	public	fastq,sra,run.zq	ncbi,gs,s3	s3.us-east-1,gs.us-east1,ncbi.public	SRX22659562	Illumina MiSeq	PAIRED	RANDOM	GENOMIC	Pasteurella multocida	ILLUMINA	2023-11-28T00:00:00Z	2023-11-28T09:49:00Z	1	PMULT-Turkey-MN55108CY230352	SRP363354	PMULT-Turkey-MN55108CY230352	One Health Enteric	2023-05-01	USA	North America	USA: MN	Meleagris gallopavo	not applicable	Tendon	University of Minnesota Veterinary Diagnostic Laboratory\, St. Paul\, MN		Fowl cholera			MN55108CY230352	University of Minnesota Veterinary Diagnostic Laboratory\, St. Paul\, MN	animal	NAHLN (USDA-APHIS-VS) Veterinary Pathogen Umbrella Project
SRR26965924	WGS	497	254211490	PRJNA805192	SAMN38467021	160476317	USDA-NVSL-DBPL	public	fastq,sra,run.zq	gs,s3,ncbi	gs.us-east1,s3.us-east-1,ncbi.public	SRX22659561	Illumina MiSeq	PAIRED	RANDOM	GENOMIC	Pasteurella multocida	ILLUMINA	2023-11-28T00:00:00Z	2023-11-28T09:50:00Z	1	PMULT-Turkey-IA50014PPY50213	SRP363354	PMULT-Turkey-IA50014PPY50213	One Health Enteric	2022-07-22	USA	North America	USA: IA	Meleagris gallopavo	not applicable	liver	Iowa State University Veterinary Diagnostic Laboratory\, Ames\, IA		Fowl cholera - sepsis			IA50014PPY50213	Iowa State University Veterinary Diagnostic Laboratory\, Ames\, IA	animal	NAHLN (USDA-APHIS-VS) Veterinary Pathogen Umbrella Project
SRR26965925	WGS	468	263721202	PRJNA805192	SAMN38467019	141351467	USDA-NVSL-DBPL	public	sra,run.zq,fastq	ncbi,gs,s3	ncbi.public,s3.us-east-1,gs.us-east1	SRX22659560	Illumina MiSeq	PAIRED	RANDOM	GENOMIC	Pasteurella multocida	ILLUMINA	2023-11-28T00:00:00Z	2023-11-28T09:50:00Z	1	PMULT-Turkey-IA50014PPY50201	SRP363354	PMULT-Turkey-IA50014PPY50201	One Health Enteric	2022-01-25	USA	North America	USA: IA	Meleagris gallopavo	not applicable	lung	Iowa State University Veterinary Diagnostic Laboratory\, Ames\, IA		Bronchopneumonia			IA50014PPY50201	Iowa State University Veterinary Diagnostic Laboratory\, Ames\, IA	animal	NAHLN (USDA-APHIS-VS) Veterinary Pathogen Umbrella Project
SRR26965926	WGS	239	210975744	PRJNA805192	SAMN38467047	63773053	USDA-NVSL-DBPL	public	run.zq,fastq,sra	s3,gs,ncbi	s3.us-east-1,ncbi.public,gs.us-east1	SRX22659559	Illumina iSeq 100	PAIRED	RANDOM	GENOMIC	Pasteurella multocida	ILLUMINA	2023-11-28T00:00:00Z	2023-11-28T09:49:00Z	1	PMULT-Chicken-WI53706PPY50303	SRP363354	PMULT-Chicken-WI53706PPY50303	One Health Enteric	2022-11-01	USA	North America	USA: WI	Gallus gallus	not applicable	lung	University of Wisconsin Veterinary Diagnostic Laboratory\, Madison\, WI		Fowl Cholera			WI53706PPY50303	University of Wisconsin Veterinary Diagnostic Laboratory\, Madison\, WI	animal	NAHLN (USDA-APHIS-VS) Veterinary Pathogen Umbrella Project
SRR26965927	WGS	544	1188739633	PRJNA805192	SAMN38467044	378226460	USDA-NVSL-DBPL	public	sra,run.zq,fastq	s3,gs,ncbi	gs.us-east1,ncbi.public,s3.us-east-1	SRX22659558	NextSeq 2000	PAIRED	RANDOM	GENOMIC	Pasteurella multocida	ILLUMINA	2023-11-28T00:00:00Z	2023-11-28T09:51:00Z	1	PMULT-Chicken-PA16802PPY50020	SRP363354	PMULT-Chicken-PA16802PPY50020	One Health Enteric	2022-02-15	USA	North America	USA: PA	Gallus gallus	not applicable	Peritoneum	Pennsylvania State University Animal Diagnostic Laboratory\, University Park\, PA		Bacterial oophoritis / serositis / peritonitis / +/- arthritis\, synovitis-			PA16802PPY50020	Pennsylvania State University Animal Diagnostic Laboratory\, University Park\, PA	animal	NAHLN (USDA-APHIS-VS) Veterinary Pathogen Umbrella Project
SRR26965928	WGS	570	741099614	PRJNA805192	SAMN38467042	236934794	USDA-NVSL-DBPL	public	fastq,sra,run.zq	ncbi,s3,gs	s3.us-east-1,ncbi.public,gs.us-east1	SRX22659557	NextSeq 2000	PAIRED	RANDOM	GENOMIC	Pasteurella multocida	ILLUMINA	2023-11-28T00:00:00Z	2023-11-28T09:50:00Z	1	PMULT-Chicken-PA16802CY230041	SRP363354	PMULT-Chicken-PA16802CY230041	One Health Enteric	2023-07-13	USA	North America	USA: PA	Gallus gallus	not applicable	Hock	Pennsylvania State University Animal Diagnostic Laboratory\, University Park\, PA		Bacterial myositis/tenosynovitis			PA16802CY230041	Pennsylvania State University Animal Diagnostic Laboratory\, University Park\, PA	animal	NAHLN (USDA-APHIS-VS) Veterinary Pathogen Umbrella Project
SRR26965929	WGS	557	1476117325	PRJNA805192	SAMN38467041	471773873	USDA-NVSL-DBPL	public	fastq,run.zq,sra	s3,ncbi,gs	gs.us-east1,s3.us-east-1,ncbi.public	SRX22659556	NextSeq 2000	PAIRED	RANDOM	GENOMIC	Pasteurella multocida	ILLUMINA	2023-11-28T00:00:00Z	2023-11-28T09:49:00Z	1	PMULT-Chicken-PA16802CY230002	SRP363354	PMULT-Chicken-PA16802CY230002	One Health Enteric	2023-01-17	USA	North America	USA: PA	Gallus gallus	not applicable	Peritoneum	Pennsylvania State University Animal Diagnostic Laboratory\, University Park\, PA		Pasteurella multocida (fowl cholera)			PA16802CY230002	Pennsylvania State University Animal Diagnostic Laboratory\, University Park\, PA	animal	NAHLN (USDA-APHIS-VS) Veterinary Pathogen Umbrella Project
SRR26965930	WGS	481	184886625	PRJNA805192	SAMN38467040	107178556	USDA-NVSL-DBPL	public	fastq,run.zq,sra	ncbi,gs,s3	ncbi.public,s3.us-east-1,gs.us-east1	SRX22659555	Illumina MiSeq	PAIRED	RANDOM	GENOMIC	Pasteurella multocida	ILLUMINA	2023-11-28T00:00:00Z	2023-11-28T09:50:00Z	1	PMULT-Chicken-OH43068PPY50065	SRP363354	PMULT-Chicken-OH43068PPY50065	One Health Enteric	2022-12-20	USA	North America	USA: OH	Gallus gallus	not applicable	Eye Swab	Ohio Department of Agriculture Animal Disease Diagnostic Laboratory\, Reynoldsburg\, OH		Fowl Cholera			OH43068PPY50065	National Veterinary Services Laboratories	animal	NAHLN (USDA-APHIS-VS) Veterinary Pathogen Umbrella Project
SRR26965931	WGS	502	242815894	PRJNA805192	SAMN38467016	139572298	USDA-NVSL-DBPL	public	run.zq,sra,fastq	gs,ncbi,s3	ncbi.public,s3.us-east-1,gs.us-east1	SRX22659554	Illumina MiSeq	PAIRED	RANDOM	GENOMIC	Pasteurella multocida	ILLUMINA	2023-11-28T00:00:00Z	2023-11-28T09:50:00Z	1	PMULT-Chicken-AL36832PPY50091	SRP363354	PMULT-Chicken-AL36832PPY50091	One Health Enteric	2022-08-26	USA	North America	USA: AL	Gallus gallus	not applicable	liver	Thompson-Bishop-Sparks State Diagnostic Laboratory\, Auburn\, AL		Cholera suspect			AL36832PPY50091	National Veterinary Services Laboratories	animal	NAHLN (USDA-APHIS-VS) Veterinary Pathogen Umbrella Project
SRR26965932	WGS	476	241935398	PRJNA805192	SAMN38467039	136542552	USDA-NVSL-DBPL	public	sra,fastq,run.zq	ncbi,gs,s3	ncbi.public,s3.us-east-1,gs.us-east1	SRX22659553	Illumina MiSeq	PAIRED	RANDOM	GENOMIC	Pasteurella multocida	ILLUMINA	2023-11-28T00:00:00Z	2023-11-28T09:50:00Z	1	PMULT-Chicken-MS39208PPY50369	SRP363354	PMULT-Chicken-MS39208PPY50369	One Health Enteric	2022-11-23	USA	North America	USA: MS	Gallus gallus	not applicable	spleen\, bone marrow	Mississippi State University Veterinary Research & Diagnostic Laboratory\, Pearl\, MS		Fowl cholera			MS39208PPY50369	National Veterinary Services Laboratories	animal	NAHLN (USDA-APHIS-VS) Veterinary Pathogen Umbrella Project
SRR26965933	WGS	480	214349156	PRJNA805192	SAMN38467038	122372360	USDA-NVSL-DBPL	public	sra,run.zq,fastq	s3,gs,ncbi	gs.us-east1,s3.us-east-1,ncbi.public	SRX22659552	Illumina MiSeq	PAIRED	RANDOM	GENOMIC	Pasteurella multocida	ILLUMINA	2023-11-28T00:00:00Z	2023-11-28T09:50:00Z	1	PMULT-Chicken-MS39208PPY50350	SRP363354	PMULT-Chicken-MS39208PPY50350	One Health Enteric	2022-10-05	USA	North America	USA: MS	Gallus gallus	not applicable	joints	Mississippi State University Veterinary Research & Diagnostic Laboratory\, Pearl\, MS		fowl cholera			MS39208PPY50350	National Veterinary Services Laboratories	animal	NAHLN (USDA-APHIS-VS) Veterinary Pathogen Umbrella Project
SRR26965934	WGS	479	230302943	PRJNA805192	SAMN38467037	128533357	USDA-NVSL-DBPL	public	run.zq,fastq,sra	ncbi,s3,gs	s3.us-east-1,ncbi.public,gs.us-east1	SRX22659551	Illumina MiSeq	PAIRED	RANDOM	GENOMIC	Pasteurella multocida	ILLUMINA	2023-11-28T00:00:00Z	2023-11-28T09:51:00Z	1	PMULT-Chicken-MS39208PPY50323	SRP363354	PMULT-Chicken-MS39208PPY50323	One Health Enteric	2022-09-16	USA	North America	USA: MS	Gallus gallus	not applicable	liver	Mississippi State University Veterinary Research & Diagnostic Laboratory\, Pearl\, MS		Fowl cholera			MS39208PPY50323	National Veterinary Services Laboratories	animal	NAHLN (USDA-APHIS-VS) Veterinary Pathogen Umbrella Project
SRR26965935	WGS	296	219193770	PRJNA805192	SAMN38467036	100984933	USDA-NVSL-DBPL	public	fastq,sra,run.zq	ncbi,gs,s3	gs.us-east1,ncbi.public,s3.us-east-1	SRX22659550	Illumina iSeq 100	PAIRED	RANDOM	GENOMIC	Pasteurella multocida	ILLUMINA	2023-11-28T00:00:00Z	2023-11-28T09:50:00Z	1	PMULT-Chicken-MS39208PPY50239	SRP363354	PMULT-Chicken-MS39208PPY50239	One Health Enteric	2022-06-16	USA	North America	USA: MS	Gallus gallus	not applicable	hock joint	Mississippi State University Veterinary Research & Diagnostic Laboratory\, Pearl\, MS		Chronic fowl cholera			MS39208PPY50239	Mississippi State University Veterinary Research & Diagnostic Laboratory\, Pearl\, MS	animal	NAHLN (USDA-APHIS-VS) Veterinary Pathogen Umbrella Project
SRR26965936	WGS	297	570561879	PRJNA805192	SAMN38467035	298014225	USDA-NVSL-DBPL	public	sra,fastq,run.zq	s3,gs,ncbi	s3.us-east-1,gs.us-east1,ncbi.public	SRX22659549	Illumina iSeq 100	PAIRED	RANDOM	GENOMIC	Pasteurella multocida	ILLUMINA	2023-11-28T00:00:00Z	2023-11-28T09:51:00Z	1	PMULT-Chicken-MS39208PPY50065	SRP363354	PMULT-Chicken-MS39208PPY50065	One Health Enteric	2022-02-02	USA	North America	USA: MS	Gallus gallus	not applicable	hock\, bursa	Mississippi State University Veterinary Research & Diagnostic Laboratory\, Pearl\, MS		Fowl cholera			MS39208PPY50065	Mississippi State University Veterinary Research & Diagnostic Laboratory\, Pearl\, MS	animal	NAHLN (USDA-APHIS-VS) Veterinary Pathogen Umbrella Project
SRR26965937	WGS	302	176695670	PRJNA805192	SAMN38467034	58497749	USDA-NVSL-DBPL	public	fastq,run.zq,sra	s3,ncbi,gs	ncbi.public,gs.us-east1,s3.us-east-1	SRX22659548	Illumina MiSeq	PAIRED	RANDOM	GENOMIC	Pasteurella multocida	ILLUMINA	2023-11-28T00:00:00Z	2023-11-28T09:49:00Z	1	PMULT-Chicken-MO65211PPY50709	SRP363354	PMULT-Chicken-MO65211PPY50709	One Health Enteric	2022-11-18	USA	North America	USA: MO	Gallus gallus	not applicable	liver	University of Missouri Veterinary Medical Diagnostic Laboratory\, Columbia\, MO		Pneumoni			MO65211PPY50709	University of Missouri Veterinary Medical Diagnostic Laboratory\, Columbia\, MO	animal	NAHLN (USDA-APHIS-VS) Veterinary Pathogen Umbrella Project
SRR26965938	WGS	302	357960902	PRJNA805192	SAMN38467033	117418127	USDA-NVSL-DBPL	public	run.zq,fastq,sra	ncbi,gs,s3	s3.us-east-1,ncbi.public,gs.us-east1	SRX22659547	Illumina MiSeq	PAIRED	RANDOM	GENOMIC	Pasteurella multocida	ILLUMINA	2023-11-28T00:00:00Z	2023-11-28T09:50:00Z	1	PMULT-Chicken-MO65211PPY50706	SRP363354	PMULT-Chicken-MO65211PPY50706	One Health Enteric	2022-08-17	USA	North America	USA: MO	Gallus gallus	not applicable	liver	University of Missouri Veterinary Medical Diagnostic Laboratory\, Columbia\, MO		Peritonitis			MO65211PPY50706	University of Missouri Veterinary Medical Diagnostic Laboratory\, Columbia\, MO	animal	NAHLN (USDA-APHIS-VS) Veterinary Pathogen Umbrella Project
SRR26965939	WGS	432	194158019	PRJNA805192	SAMN38467032	114622467	USDA-NVSL-DBPL	public	fastq,run.zq,sra	s3,gs,ncbi	ncbi.public,gs.us-east1,s3.us-east-1	SRX22659546	Illumina MiSeq	PAIRED	RANDOM	GENOMIC	Pasteurella multocida	ILLUMINA	2023-11-28T00:00:00Z	2023-11-28T09:51:00Z	1	PMULT-Chicken-MO65211PPY50705	SRP363354	PMULT-Chicken-MO65211PPY50705	One Health Enteric	2022-05-09	USA	North America	USA: MO	Gallus gallus	not applicable	liver	University of Missouri Veterinary Medical Diagnostic Laboratory\, Columbia\, MO		peritonitis			MO65211PPY50705	National Veterinary Services Laboratories	animal	NAHLN (USDA-APHIS-VS) Veterinary Pathogen Umbrella Project
SRR26965940	WGS	438	342221474	PRJNA805192	SAMN38467031	187147753	USDA-NVSL-DBPL	public	sra,fastq,run.zq	ncbi,gs,s3	ncbi.public,gs.us-east1,s3.us-east-1	SRX22659545	Illumina MiSeq	PAIRED	RANDOM	GENOMIC	Pasteurella multocida	ILLUMINA	2023-11-28T00:00:00Z	2023-11-28T09:50:00Z	1	PMULT-Chicken-MO65211PPY50704	SRP363354	PMULT-Chicken-MO65211PPY50704	One Health Enteric	2022-04-06	USA	North America	USA: MO	Gallus gallus	not applicable	liver	University of Missouri Veterinary Medical Diagnostic Laboratory\, Columbia\, MO		Fowl cholera			MO65211PPY50704	National Veterinary Services Laboratories	animal	NAHLN (USDA-APHIS-VS) Veterinary Pathogen Umbrella Project
SRR26965941	WGS	302	233736826	PRJNA805192	SAMN38467027	127322170	USDA-NVSL-DBPL	public	run.zq,fastq,sra	gs,ncbi,s3	gs.us-east1,ncbi.public,s3.us-east-1	SRX22659544	Illumina MiSeq	PAIRED	RANDOM	GENOMIC	Pasteurella multocida	ILLUMINA	2023-11-28T00:00:00Z	2023-11-28T09:51:00Z	1	PMULT-Chicken-MN55108CY230354	SRP363354	PMULT-Chicken-MN55108CY230354	One Health Enteric	2023-07-20	USA	North America	USA: MN	Gallus gallus	not applicable	lung	University of Minnesota Veterinary Diagnostic Laboratory\, St. Paul\, MN		Fowl cholera			MN55108CY230354	University of Minnesota Veterinary Diagnostic Laboratory\, St. Paul\, MN	animal	NAHLN (USDA-APHIS-VS) Veterinary Pathogen Umbrella Project
SRR26965942	WGS	502	249012582	PRJNA805192	SAMN38467015	141939276	USDA-NVSL-DBPL	public	fastq,sra,run.zq	s3,ncbi,gs	ncbi.public,s3.us-east-1,gs.us-east1	SRX22659543	Illumina MiSeq	PAIRED	RANDOM	GENOMIC	Pasteurella multocida	ILLUMINA	2023-11-28T00:00:00Z	2023-11-28T09:51:00Z	1	PMULT-Chicken-AL36832PPY50087	SRP363354	PMULT-Chicken-AL36832PPY50087	One Health Enteric	2022-08-23	USA	North America	USA: AL	Gallus gallus	not applicable	Hock Swab	Thompson-Bishop-Sparks State Diagnostic Laboratory\, Auburn\, AL		Tenosynovitis			AL36832PPY50087	National Veterinary Services Laboratories	animal	NAHLN (USDA-APHIS-VS) Veterinary Pathogen Umbrella Project
SRR26965943	WGS	502	314430210	PRJNA805192	SAMN38467014	176378276	USDA-NVSL-DBPL	public	fastq,run.zq,sra	gs,s3,ncbi	s3.us-east-1,ncbi.public,gs.us-east1	SRX22659542	Illumina MiSeq	PAIRED	RANDOM	GENOMIC	Pasteurella multocida	ILLUMINA	2023-11-28T00:00:00Z	2023-11-28T09:51:00Z	1	PMULT-Chicken-AL36832PPY50085	SRP363354	PMULT-Chicken-AL36832PPY50085	One Health Enteric	2022-08-18	USA	North America	USA: AL	Gallus gallus	not applicable	Wattle	Thompson-Bishop-Sparks State Diagnostic Laboratory\, Auburn\, AL		Synovitis			AL36832PPY50085	National Veterinary Services Laboratories	animal	NAHLN (USDA-APHIS-VS) Veterinary Pathogen Umbrella Project
SRR26050644	WGS	438	336715980	PRJNA805192	SAMN37383445	180211656	USDA-NVSL-DBPL	public	run.zq,fastq,sra	s3,gs,ncbi	s3.us-east-1,ncbi.public,gs.us-east1	SRX21767001	Illumina MiSeq	PAIRED	RANDOM	GENOMIC	Pasteurella multocida	ILLUMINA	2023-09-13T00:00:00Z	2023-09-13T13:22:00Z	1	PMULT-Chicken-NY14853PPY30249	SRP363354	PMULT-Chicken-NY14853PPY30249	Pathogen.cl	2020-01-17	USA	North America	USA: NY	Gallus gallus		Sinus	Cornell Animal Health Diagnostic Center Ithaca NY	Not collected	Respiratory infection	Culture		NY14853PPY30249	National Veterinary Services Laboratories	animal	NAHLN (USDA-APHIS-VS) Veterinary Pathogen Umbrella Project								Sinus
SRR27639517	WGS	261	313934022	PRJNA1066597	SAMN39497375	112053010	AGES	public	run.zq,fastq,sra	ncbi,gs,s3	ncbi.public,s3.us-east-1,gs.us-east1	SRX23307646	NextSeq 2000	PAIRED	RANDOM	GENOMIC	Pasteurella multocida	ILLUMINA	2024-02-27T00:00:00Z	2024-01-19T04:55:00Z	1	Pasteurella multocida Pm126	SRP484665	510836-23	Microbe\, viral or environmental	2022-09	Austria	Europe	Austria	Cattle	Pm126	lung				missing	cell culture
SRR24335483	WGS	274	396116321	PRJNA961659	SAMN34360852	236697904	PURDUE UNIVERSITY ANIMAL SCIENCES	public	sra,fastq,run.zq	ncbi,s3,gs	gs.us-east1,ncbi.public,s3.us-east-1	SRX20128440	Illumina MiSeq	PAIRED	RANDOM	GENOMIC	Pasteurella multocida	ILLUMINA	2023-04-28T00:00:00Z	2023-04-28T12:37:00Z	1	PM100	SRP435027	PM100TJ_S13	MIGS.ba	2022-05	USA	North America	USA	bovine	Pasteurella #10			31.00 N 100.00 W								A:3						bovine respiratory biome
SRR24335484	WGS	275	349389253	PRJNA961659	SAMN34360851	216925018	PURDUE UNIVERSITY ANIMAL SCIENCES	public	run.zq,fastq,sra	ncbi,gs,s3	gs.us-east1,ncbi.public,s3.us-east-1	SRX20128439	Illumina MiSeq	PAIRED	RANDOM	GENOMIC	Pasteurella multocida	ILLUMINA	2023-04-28T00:00:00Z	2023-04-28T12:38:00Z	1	PM099	SRP435027	PM099TJ_S12	MIGS.ba	2022-05	USA	North America	USA	bovine	Pateurella #9			31.00 N 100.00 W								A:3						bovine respiratory biome
SRR24335485	WGS	277	384389594	PRJNA961659	SAMN34360850	235250086	PURDUE UNIVERSITY ANIMAL SCIENCES	public	run.zq,sra,fastq	s3,ncbi,gs	gs.us-east1,ncbi.public,s3.us-east-1	SRX20128438	Illumina MiSeq	PAIRED	RANDOM	GENOMIC	Pasteurella multocida	ILLUMINA	2023-04-28T00:00:00Z	2023-04-28T12:38:00Z	1	PM098	SRP435027	PM098TJ_S11	MIGS.ba	2022-05	USA	North America	USA	bovine	Pateurella #8			31.00 N 100.00 W								A:3						bovine respiratory biome
SRR24335486	WGS	278	383259819	PRJNA961659	SAMN34360849	233550381	PURDUE UNIVERSITY ANIMAL SCIENCES	public	fastq,run.zq,sra	s3,ncbi,gs	ncbi.public,gs.us-east1,s3.us-east-1	SRX20128437	Illumina MiSeq	PAIRED	RANDOM	GENOMIC	Pasteurella multocida	ILLUMINA	2023-04-28T00:00:00Z	2023-04-28T12:38:00Z	1	PM097	SRP435027	PM097TJ_S10	MIGS.ba	2022-05	USA	North America	USA	bovine	Pateurella #7			31.00 N 100.00 W								A:3						bovine respiratory biome
SRR24335487	WGS	278	394315285	PRJNA961659	SAMN34360848	244843580	PURDUE UNIVERSITY ANIMAL SCIENCES	public	sra,fastq,run.zq	s3,gs,ncbi	s3.us-east-1,ncbi.public,gs.us-east1	SRX20128436	Illumina MiSeq	PAIRED	RANDOM	GENOMIC	Pasteurella multocida	ILLUMINA	2023-04-28T00:00:00Z	2023-04-28T12:38:00Z	1	PM096	SRP435027	PM096TJ_S9	MIGS.ba	2022-05	USA	North America	USA	bovine	Pateurella #6			31.00 N 100.00 W								A:6						bovine respiratory biome
SRR24335488	WGS	281	300869648	PRJNA961659	SAMN34360847	192931793	PURDUE UNIVERSITY ANIMAL SCIENCES	public	sra,fastq,run.zq	s3,gs,ncbi	ncbi.public,s3.us-east-1,gs.us-east1	SRX20128435	Illumina MiSeq	PAIRED	RANDOM	GENOMIC	Pasteurella multocida	ILLUMINA	2023-04-28T00:00:00Z	2023-04-28T12:38:00Z	1	PM095	SRP435027	PM095TJ_S8	MIGS.ba	2022-05	USA	North America	USA	bovine	Pateurella #5			31.00 N 100.00 W								A:3						bovine respiratory biome
SRR24335489	WGS	602	424550266	PRJNA961659	SAMN34360846	276520035	PURDUE UNIVERSITY ANIMAL SCIENCES	public	run.zq,sra,fastq	ncbi,gs,s3	gs.us-east1,ncbi.public,s3.us-east-1	SRX20128434	Illumina MiSeq	PAIRED	RANDOM	GENOMIC	Pasteurella multocida	ILLUMINA	2023-04-28T00:00:00Z	2023-04-28T12:39:00Z	1	PM094	SRP435027	043834_P8_S7	MIGS.ba	2021-04	USA	North America	USA	bovine	A19-8640			40.27 N 86.13 W								D						bovine respiratory biome
SRR24335490	WGS	602	413090594	PRJNA961659	SAMN34360845	268902904	PURDUE UNIVERSITY ANIMAL SCIENCES	public	run.zq,fastq,sra	gs,ncbi,s3	gs.us-east1,s3.us-east-1,ncbi.public	SRX20128433	Illumina MiSeq	PAIRED	RANDOM	GENOMIC	Pasteurella multocida	ILLUMINA	2023-04-28T00:00:00Z	2023-04-28T12:39:00Z	1	PM093	SRP435027	043834_P7_S6	MIGS.ba	2021-04	USA	North America	USA	bovine	A19-8602			40.27 N 86.13 W								A:3						bovine respiratory biome
SRR24335491	WGS	602	436872002	PRJNA961659	SAMN34360844	277176199	PURDUE UNIVERSITY ANIMAL SCIENCES	public	run.zq,fastq,sra	s3,gs,ncbi	gs.us-east1,s3.us-east-1,ncbi.public	SRX20128432	Illumina MiSeq	PAIRED	RANDOM	GENOMIC	Pasteurella multocida	ILLUMINA	2023-04-28T00:00:00Z	2023-04-28T12:39:00Z	1	PM092	SRP435027	043832_P6_S5	MIGS.ba	2021-04	USA	North America	USA	bovine	B9107			40.27 N 86.13 W								A:3						bovine respiratory biome
SRR24335492	WGS	602	593896478	PRJNA961659	SAMN34360843	382059470	PURDUE UNIVERSITY ANIMAL SCIENCES	public	run.zq,sra,fastq	gs,ncbi,s3	s3.us-east-1,gs.us-east1,ncbi.public	SRX20128431	Illumina MiSeq	PAIRED	RANDOM	GENOMIC	Pasteurella multocida	ILLUMINA	2023-04-28T00:00:00Z	2023-04-28T12:39:00Z	1	PM091	SRP435027	043830_P4_S3	MIGS.ba	2021-04	USA	North America	USA	bovine	A19-7897			40.27 N 86.13 W								A:3						bovine respiratory biome
SRR24335493	WGS	535	313191418	PRJNA961659	SAMN34360762	200075058	PURDUE UNIVERSITY ANIMAL SCIENCES	public	sra,fastq,run.zq	s3,gs,ncbi	s3.us-east-1,ncbi.public,gs.us-east1	SRX20128430	Illumina MiSeq	PAIRED	RANDOM	GENOMIC	Pasteurella multocida	ILLUMINA	2023-04-28T00:00:00Z	2023-04-28T12:39:00Z	1	PM010	SRP435027	PM-60_S11	MIGS.ba	2016-01-28	USA	North America	USA	bovine	KSVDL-60			40.00 N 89.00 W								A:3						bovine respiratory biome
SRR24335494	WGS	602	455164976	PRJNA961659	SAMN34360842	296178639	PURDUE UNIVERSITY ANIMAL SCIENCES	public	run.zq,fastq,sra	ncbi,s3,gs	s3.us-east-1,ncbi.public,gs.us-east1	SRX20128429	Illumina MiSeq	PAIRED	RANDOM	GENOMIC	Pasteurella multocida	ILLUMINA	2023-04-28T00:00:00Z	2023-04-28T12:40:00Z	1	PM090	SRP435027	043831_P5_S4	MIGS.ba	2021-04	USA	North America	USA	bovine	B6291			40.27 N 86.13 W								A:3						bovine respiratory biome
SRR24335495	WGS	279	423111771	PRJNA961659	SAMN34360841	256451161	PURDUE UNIVERSITY ANIMAL SCIENCES	public	fastq,run.zq,sra	ncbi,gs,s3	s3.us-east-1,ncbi.public,gs.us-east1	SRX20128428	Illumina MiSeq	PAIRED	RANDOM	GENOMIC	Pasteurella multocida	ILLUMINA	2023-04-28T00:00:00Z	2023-04-28T12:40:00Z	1	PM089	SRP435027	PM089TJ_S7	MIGS.ba	2022-05	USA	North America	USA	bovine	Pateurella #4			31.00 N 100.00 W								A:3						bovine respiratory biome
SRR24335496	WGS	602	401630320	PRJNA961659	SAMN34360840	260682911	PURDUE UNIVERSITY ANIMAL SCIENCES	public	run.zq,fastq,sra	gs,s3,ncbi	gs.us-east1,s3.us-east-1,ncbi.public	SRX20128427	Illumina MiSeq	PAIRED	RANDOM	GENOMIC	Pasteurella multocida	ILLUMINA	2023-04-28T00:00:00Z	2023-04-28T12:41:00Z	1	PM088	SRP435027	043829_P2_S2	MIGS.ba	2021-04	USA	North America	USA	bovine	A19-3010			40.27 N 86.13 W								A:3						bovine respiratory biome
SRR24335497	WGS	278	392435418	PRJNA961659	SAMN34360839	235125683	PURDUE UNIVERSITY ANIMAL SCIENCES	public	sra,fastq,run.zq	s3,ncbi,gs	gs.us-east1,s3.us-east-1,ncbi.public	SRX20128426	Illumina MiSeq	PAIRED	RANDOM	GENOMIC	Pasteurella multocida	ILLUMINA	2023-04-28T00:00:00Z	2023-04-28T12:40:00Z	1	PM087	SRP435027	PM087TJ_S6	MIGS.ba	2022-05	USA	North America	USA	bovine	Pateurella #3			31.00 N 100.00 W								A:6						bovine respiratory biome
SRR24335500	WGS	279	421745188	PRJNA961659	SAMN34360836	256634458	PURDUE UNIVERSITY ANIMAL SCIENCES	public	run.zq,fastq,sra	ncbi,s3,gs	ncbi.public,s3.us-east-1,gs.us-east1	SRX20128423	Illumina MiSeq	PAIRED	RANDOM	GENOMIC	Pasteurella multocida	ILLUMINA	2023-04-28T00:00:00Z	2023-04-28T12:41:00Z	1	PM084	SRP435027	PM084TJ_S3	MIGS.ba	2021-12-08	USA	North America	USA	bovine	S22-B858			40.27 N 86.13 W								A:3						bovine respiratory biome
SRR24335501	WGS	413	284438058	PRJNA961659	SAMN34360835	161041872	PURDUE UNIVERSITY ANIMAL SCIENCES	public	fastq,run.zq,sra	s3,ncbi,gs	s3.us-east-1,ncbi.public,gs.us-east1	SRX20128422	Illumina MiSeq	PAIRED	RANDOM	GENOMIC	Pasteurella multocida	ILLUMINA	2023-04-28T00:00:00Z	2023-04-28T12:40:00Z	1	PM083	SRP435027	PM083_S9	MIGS.ba	2021-11-04	USA	North America	USA	bovine	A213090568-6			31.00 N 100.00 W								A:6						bovine respiratory biome
SRR24335502	WGS	410	514864039	PRJNA961659	SAMN34360834	278615426	PURDUE UNIVERSITY ANIMAL SCIENCES	public	sra,run.zq,fastq	s3,ncbi,gs	ncbi.public,gs.us-east1,s3.us-east-1	SRX20128421	Illumina MiSeq	PAIRED	RANDOM	GENOMIC	Pasteurella multocida	ILLUMINA	2023-04-28T00:00:00Z	2023-04-28T12:41:00Z	1	PM082	SRP435027	PM082_S8	MIGS.ba	2021-11-02	USA	North America	USA	bovine	A213090568-2			31.00 N 100.00 W								A:3						bovine respiratory biome
SRR24335503	WGS	405	444832796	PRJNA961659	SAMN34360833	238532235	PURDUE UNIVERSITY ANIMAL SCIENCES	public	fastq,sra,run.zq	gs,s3,ncbi	ncbi.public,s3.us-east-1,gs.us-east1	SRX20128420	Illumina MiSeq	PAIRED	RANDOM	GENOMIC	Pasteurella multocida	ILLUMINA	2023-04-28T00:00:00Z	2023-04-28T12:41:00Z	1	PM081	SRP435027	PM081_S7	MIGS.ba	2021-11-04	USA	North America	USA	bovine	A213090568-1			31.00 N 100.00 W								A:3						bovine respiratory biome
SRR24335517	WGS	272	479651542	PRJNA961659	SAMN34360821	278619722	PURDUE UNIVERSITY ANIMAL SCIENCES	public	run.zq,sra,fastq	gs,s3,ncbi	s3.us-east-1,ncbi.public,gs.us-east1	SRX20128406	Illumina MiSeq	PAIRED	RANDOM	GENOMIC	Pasteurella multocida	ILLUMINA	2023-04-28T00:00:00Z	2023-04-28T12:41:00Z	1	PM069	SRP435027	PM069_S6	MIGS.ba	2021-11-01	USA	North America	USA	bovine	A213050316-8			31.00 N 100.00 W								A:3						bovine respiratory biome
SRR24335518	WGS	271	407944846	PRJNA961659	SAMN34360820	245298968	PURDUE UNIVERSITY ANIMAL SCIENCES	public	fastq,sra,run.zq	gs,ncbi,s3	gs.us-east1,ncbi.public,s3.us-east-1	SRX20128405	Illumina MiSeq	PAIRED	RANDOM	GENOMIC	Pasteurella multocida	ILLUMINA	2023-04-28T00:00:00Z	2023-04-28T12:41:00Z	1	PM068	SRP435027	PM068_S5	MIGS.ba	2021-11-01	USA	North America	USA	bovine	A213050316-4			31.00 N 100.00 W								A:3						bovine respiratory biome
SRR24335519	WGS	270	505014799	PRJNA961659	SAMN34360819	295210230	PURDUE UNIVERSITY ANIMAL SCIENCES	public	sra,fastq,run.zq	s3,gs,ncbi	s3.us-east-1,gs.us-east1,ncbi.public	SRX20128404	Illumina MiSeq	PAIRED	RANDOM	GENOMIC	Pasteurella multocida	ILLUMINA	2023-04-28T00:00:00Z	2023-04-28T12:41:00Z	1	PM067	SRP435027	PM067_S4	MIGS.ba	2021-11-01	USA	North America	USA	bovine	A213050316-3			31.00 N 100.00 W								A:3						bovine respiratory biome
SRR24335520	WGS	271	488170558	PRJNA961659	SAMN34360818	283964033	PURDUE UNIVERSITY ANIMAL SCIENCES	public	fastq,run.zq,sra	gs,ncbi,s3	s3.us-east-1,ncbi.public,gs.us-east1	SRX20128403	Illumina MiSeq	PAIRED	RANDOM	GENOMIC	Pasteurella multocida	ILLUMINA	2023-04-28T00:00:00Z	2023-04-28T12:41:00Z	1	PM066	SRP435027	PM066_S3	MIGS.ba	2021-10-29	USA	North America	USA	bovine	A213050316-1			31.00 N 100.00 W								A:3						bovine respiratory biome
SRR24335521	WGS	269	499370769	PRJNA961659	SAMN34360817	286332869	PURDUE UNIVERSITY ANIMAL SCIENCES	public	run.zq,fastq,sra	s3,ncbi,gs	gs.us-east1,ncbi.public,s3.us-east-1	SRX20128402	Illumina MiSeq	PAIRED	RANDOM	GENOMIC	Pasteurella multocida	ILLUMINA	2023-04-28T00:00:00Z	2023-04-28T12:41:00Z	1	PM065	SRP435027	PM065_S2	MIGS.ba	2021-10-29	USA	North America	USA	bovine	A213020389-3			31.00 N 100.00 W								A:3						bovine respiratory biome
SRR24335522	WGS	267	477974558	PRJNA961659	SAMN34360816	281199482	PURDUE UNIVERSITY ANIMAL SCIENCES	public	sra,run.zq,fastq	gs,s3,ncbi	s3.us-east-1,gs.us-east1,ncbi.public	SRX20128401	Illumina MiSeq	PAIRED	RANDOM	GENOMIC	Pasteurella multocida	ILLUMINA	2023-04-28T00:00:00Z	2023-04-28T12:41:00Z	1	PM064	SRP435027	PM064_S1	MIGS.ba	2021-10-26	USA	North America	USA	bovine	A213020389-2			31.00 N 100.00 W								A:3						bovine respiratory biome
SRR24335523	WGS	278	427715305	PRJNA961659	SAMN34360815	250636484	PURDUE UNIVERSITY ANIMAL SCIENCES	public	fastq,sra,run.zq	gs,s3,ncbi	ncbi.public,s3.us-east-1,gs.us-east1	SRX20128400	Illumina MiSeq	PAIRED	RANDOM	GENOMIC	Pasteurella multocida	ILLUMINA	2023-04-28T00:00:00Z	2023-04-28T12:41:00Z	1	PM063	SRP435027	PM063TJ_S1	MIGS.ba	2022-05	USA	North America	USA	bovine	Pateurella #1			31.00 N 100.00 W								A:6						bovine respiratory biome
SRR24335525	WGS	458	419373888	PRJNA961659	SAMN34360813	226148097	PURDUE UNIVERSITY ANIMAL SCIENCES	public	run.zq,fastq,sra	gs,ncbi,s3	s3.us-east-1,ncbi.public,gs.us-east1	SRX20128398	Illumina MiSeq	PAIRED	RANDOM	GENOMIC	Pasteurella multocida	ILLUMINA	2023-04-28T00:00:00Z	2023-04-28T12:41:00Z	1	PM061	SRP435027	PM061_S4	MIGS.ba	2021-03-05	USA	North America	USA	bovine	B10512			40.27 N 86.13 W								A						bovine respiratory biome
SRR24335549	WGS	532	276258035	PRJNA961659	SAMN34360792	174597919	PURDUE UNIVERSITY ANIMAL SCIENCES	public	run.zq,fastq,sra	s3,ncbi,gs	s3.us-east-1,ncbi.public,gs.us-east1	SRX20128374	Illumina MiSeq	PAIRED	RANDOM	GENOMIC	Pasteurella multocida	ILLUMINA	2023-04-28T00:00:00Z	2023-04-28T12:40:00Z	1	PM040	SRP435027	PM-90_S41	MIGS.ba	2019-05-08	USA	North America	USA	bovine	KSVDL-90			46.97 N 109.53 W								A						bovine respiratory biome
SRR24335550	WGS	539	241246569	PRJNA961659	SAMN34360791	156826027	PURDUE UNIVERSITY ANIMAL SCIENCES	public	run.zq,fastq,sra	s3,ncbi,gs	gs.us-east1,ncbi.public,s3.us-east-1	SRX20128373	Illumina MiSeq	PAIRED	RANDOM	GENOMIC	Pasteurella multocida	ILLUMINA	2023-04-28T00:00:00Z	2023-04-28T12:40:00Z	1	PM039	SRP435027	PM-89_S40	MIGS.ba	2019-04-19	USA	North America	USA	bovine	KSVDL-89			36.78 N 119.42 W								A:3						bovine respiratory biome
SRR24335551	WGS	536	290514190	PRJNA961659	SAMN34360790	180233279	PURDUE UNIVERSITY ANIMAL SCIENCES	public	sra,run.zq,fastq	s3,ncbi,gs	ncbi.public,gs.us-east1,s3.us-east-1	SRX20128372	Illumina MiSeq	PAIRED	RANDOM	GENOMIC	Pasteurella multocida	ILLUMINA	2023-04-28T00:00:00Z	2023-04-28T12:40:00Z	1	PM038	SRP435027	PM-88_S39	MIGS.ba	2019-04-23	USA	North America	USA	bovine	KSVDL-88			46.39 N 94.64 W								A						bovine respiratory biome
SRR24335552	WGS	519	381076667	PRJNA961659	SAMN34360789	227025153	PURDUE UNIVERSITY ANIMAL SCIENCES	public	sra,run.zq,fastq	ncbi,gs,s3	ncbi.public,s3.us-east-1,gs.us-east1	SRX20128371	Illumina MiSeq	PAIRED	RANDOM	GENOMIC	Pasteurella multocida	ILLUMINA	2023-04-28T00:00:00Z	2023-04-28T12:41:00Z	1	PM037	SRP435027	PM-87_S38	MIGS.ba	2019-04-05	USA	North America	USA	bovine	KSVDL-87			37.50 N 79.00 W								A:3						bovine respiratory biome
SRR24335553	WGS	501	376135348	PRJNA961659	SAMN34360788	228002667	PURDUE UNIVERSITY ANIMAL SCIENCES	public	run.zq,fastq,sra	ncbi,gs,s3	ncbi.public,gs.us-east1,s3.us-east-1	SRX20128370	Illumina MiSeq	PAIRED	RANDOM	GENOMIC	Pasteurella multocida	ILLUMINA	2023-04-28T00:00:00Z	2023-04-28T12:41:00Z	1	PM036	SRP435027	PM-86_S37	MIGS.ba	2019-03-13	USA	North America	USA	bovine	KSVDL-86			41.50 N 100.00 W								A:3						bovine respiratory biome
SRR24335554	WGS	532	286383596	PRJNA961659	SAMN34360787	181350669	PURDUE UNIVERSITY ANIMAL SCIENCES	public	run.zq,fastq,sra	s3,gs,ncbi	gs.us-east1,s3.us-east-1,ncbi.public	SRX20128369	Illumina MiSeq	PAIRED	RANDOM	GENOMIC	Pasteurella multocida	ILLUMINA	2023-04-28T00:00:00Z	2023-04-28T12:40:00Z	1	PM035	SRP435027	PM-85_S36	MIGS.ba	2019-01-23	USA	North America	USA	bovine	KSVDL-85			37.84 N 84.27 W								A:3						bovine respiratory biome
SRR24335555	WGS	509	379637786	PRJNA961659	SAMN34360786	227184076	PURDUE UNIVERSITY ANIMAL SCIENCES	public	sra,fastq,run.zq	s3,gs,ncbi	s3.us-east-1,ncbi.public,gs.us-east1	SRX20128368	Illumina MiSeq	PAIRED	RANDOM	GENOMIC	Pasteurella multocida	ILLUMINA	2023-04-28T00:00:00Z	2023-04-28T12:41:00Z	1	PM034	SRP435027	PM-84_S35	MIGS.ba	2019-01-07	USA	North America	USA	bovine	KSVDL-84			38.50 N 98.00 W								3						bovine respiratory biome
SRR24335556	WGS	513	421792554	PRJNA961659	SAMN34360785	253164912	PURDUE UNIVERSITY ANIMAL SCIENCES	public	fastq,sra,run.zq	ncbi,s3,gs	gs.us-east1,s3.us-east-1,ncbi.public	SRX20128367	Illumina MiSeq	PAIRED	RANDOM	GENOMIC	Pasteurella multocida	ILLUMINA	2023-04-28T00:00:00Z	2023-04-28T12:42:00Z	1	PM033	SRP435027	PM-83_S34	MIGS.ba	2018-12-04	USA	North America	USA	bovine	KSVDL-83			39.11 N 105.36 W								A:3						bovine respiratory biome
SRR24335557	WGS	499	414345096	PRJNA961659	SAMN34360784	251351229	PURDUE UNIVERSITY ANIMAL SCIENCES	public	sra,run.zq,fastq	ncbi,s3,gs	ncbi.public,gs.us-east1,s3.us-east-1	SRX20128366	Illumina MiSeq	PAIRED	RANDOM	GENOMIC	Pasteurella multocida	ILLUMINA	2023-04-28T00:00:00Z	2023-04-28T12:40:00Z	1	PM032	SRP435027	PM-82_S33	MIGS.ba	2018-11-30	USA	North America	USA	bovine	KSVDL-82			41.50 N 100.00 W								A:3						bovine respiratory biome
SRR24335558	WGS	505	247669259	PRJNA961659	SAMN34360783	159550842	PURDUE UNIVERSITY ANIMAL SCIENCES	public	fastq,run.zq,sra	gs,ncbi,s3	ncbi.public,gs.us-east1,s3.us-east-1	SRX20128365	Illumina MiSeq	PAIRED	RANDOM	GENOMIC	Pasteurella multocida	ILLUMINA	2023-04-28T00:00:00Z	2023-04-28T12:40:00Z	1	PM031	SRP435027	PM-81_S32	MIGS.ba	2018-10-23	USA	North America	USA	bovine	KSVDL-81			47.45 N 120.74 W								A:3						bovine respiratory biome
SRR24335559	WGS	556	244417054	PRJNA961659	SAMN34360756	153499408	PURDUE UNIVERSITY ANIMAL SCIENCES	public	fastq,run.zq,sra	s3,ncbi,gs	s3.us-east-1,ncbi.public,gs.us-east1	SRX20128364	Illumina MiSeq	PAIRED	RANDOM	GENOMIC	Pasteurella multocida	ILLUMINA	2023-04-28T00:00:00Z	2023-04-28T12:40:00Z	1	PM004	SRP435027	PM-54_S5	MIGS.ba	2015-08-14	USA	North America	USA	bovine	KSVDL-54			44.07 N 114.74 W								A:3						bovine respiratory biome
SRR24335571	WGS	544	312748717	PRJNA961659	SAMN34360772	199532053	PURDUE UNIVERSITY ANIMAL SCIENCES	public	sra,fastq,run.zq	ncbi,gs,s3	s3.us-east-1,gs.us-east1,ncbi.public	SRX20128352	Illumina MiSeq	PAIRED	RANDOM	GENOMIC	Pasteurella multocida	ILLUMINA	2023-04-28T00:00:00Z	2023-04-28T12:41:00Z	1	PM020	SRP435027	PM-70_S21	MIGS.ba	2017-09-25	USA	North America	USA	bovine	KSVDL-70			46.39 N 94.64 W								A:3						bovine respiratory biome
SRR24335572	WGS	520	285227052	PRJNA961659	SAMN34360771	179713869	PURDUE UNIVERSITY ANIMAL SCIENCES	public	run.zq,fastq,sra	s3,ncbi,gs	s3.us-east-1,gs.us-east1,ncbi.public	SRX20128351	Illumina MiSeq	PAIRED	RANDOM	GENOMIC	Pasteurella multocida	ILLUMINA	2023-04-28T00:00:00Z	2023-04-28T12:40:00Z	1	PM019	SRP435027	PM-69_S20	MIGS.ba	2017-03-07	USA	North America	USA	bovine	KSVDL-69			39.11 N 105.36 W								A:3						bovine respiratory biome
SRR24335573	WGS	546	322784698	PRJNA961659	SAMN34360770	200516316	PURDUE UNIVERSITY ANIMAL SCIENCES	public	run.zq,fastq,sra	s3,gs,ncbi	s3.us-east-1,gs.us-east1,ncbi.public	SRX20128350	Illumina MiSeq	PAIRED	RANDOM	GENOMIC	Pasteurella multocida	ILLUMINA	2023-04-28T00:00:00Z	2023-04-28T12:40:00Z	1	PM018	SRP435027	PM-68_S19	MIGS.ba	2017-03-01	USA	North America	USA	bovine	KSVDL-68			41.50 N 100.00 W								A:3						bovine respiratory biome
SRR24335574	WGS	528	376380964	PRJNA961659	SAMN34360769	233323001	PURDUE UNIVERSITY ANIMAL SCIENCES	public	run.zq,fastq,sra	s3,gs,ncbi	s3.us-east-1,ncbi.public,gs.us-east1	SRX20128349	Illumina MiSeq	PAIRED	RANDOM	GENOMIC	Pasteurella multocida	ILLUMINA	2023-04-28T00:00:00Z	2023-04-28T12:41:00Z	1	PM017	SRP435027	PM-67_S18	MIGS.ba	2017-02-13	USA	North America	USA	bovine	KSVDL-67			40.00 N 89.00 W								A:3						bovine respiratory biome
SRR24335575	WGS	539	267346036	PRJNA961659	SAMN34360768	170377475	PURDUE UNIVERSITY ANIMAL SCIENCES	public	sra,fastq,run.zq	s3,ncbi,gs	ncbi.public,s3.us-east-1,gs.us-east1	SRX20128348	Illumina MiSeq	PAIRED	RANDOM	GENOMIC	Pasteurella multocida	ILLUMINA	2023-04-28T00:00:00Z	2023-04-28T12:40:00Z	1	PM016	SRP435027	PM-66_S17	MIGS.ba	2017-01-06	USA	North America	USA	bovine	KSVDL-66			38.50 N 98.00 W								A:3						bovine respiratory biome
SRR24335576	WGS	553	246771529	PRJNA961659	SAMN34360767	157868490	PURDUE UNIVERSITY ANIMAL SCIENCES	public	sra,fastq,run.zq	ncbi,gs,s3	s3.us-east-1,ncbi.public,gs.us-east1	SRX20128347	Illumina MiSeq	PAIRED	RANDOM	GENOMIC	Pasteurella multocida	ILLUMINA	2023-04-28T00:00:00Z	2023-04-28T12:40:00Z	1	PM015	SRP435027	PM-65_S16	MIGS.ba	2016-11-01	USA	North America	USA	bovine	KSVDL-65			27.99 N 81.76 W								A						bovine respiratory biome
SRR24335577	WGS	519	321143232	PRJNA961659	SAMN34360766	192318937	PURDUE UNIVERSITY ANIMAL SCIENCES	public	run.zq,fastq,sra	s3,ncbi,gs	s3.us-east-1,ncbi.public,gs.us-east1	SRX20128346	Illumina MiSeq	PAIRED	RANDOM	GENOMIC	Pasteurella multocida	ILLUMINA	2023-04-28T00:00:00Z	2023-04-28T12:40:00Z	1	PM014	SRP435027	PM-64_S15	MIGS.ba	2016-10-10	USA	North America	USA	bovine	KSVDL-64			41.50 N 100.00 W								A						bovine respiratory biome
SRR24335578	WGS	547	258675716	PRJNA961659	SAMN34360765	162078424	PURDUE UNIVERSITY ANIMAL SCIENCES	public	sra,fastq,run.zq	gs,s3,ncbi	gs.us-east1,s3.us-east-1,ncbi.public	SRX20128345	Illumina MiSeq	PAIRED	RANDOM	GENOMIC	Pasteurella multocida	ILLUMINA	2023-04-28T00:00:00Z	2023-04-28T12:40:00Z	1	PM013	SRP435027	PM-63_S14	MIGS.ba	2016-09-16	USA	North America	USA	bovine	KSVDL-63			36.78 N 119.42 W								A:3						bovine respiratory biome
SRR24335579	WGS	539	347968129	PRJNA961659	SAMN34360764	214707129	PURDUE UNIVERSITY ANIMAL SCIENCES	public	sra,run.zq,fastq	s3,gs,ncbi	gs.us-east1,ncbi.public,s3.us-east-1	SRX20128344	Illumina MiSeq	PAIRED	RANDOM	GENOMIC	Pasteurella multocida	ILLUMINA	2023-04-28T00:00:00Z	2023-04-28T12:41:00Z	1	PM012	SRP435027	PM-62_S13	MIGS.ba	2016-04-21	USA	North America	USA	bovine	KSVDL-62			37.50 N 79.00 W								A:3						bovine respiratory biome
SRR24335580	WGS	281	319912472	PRJNA961659	SAMN34360856	192415935	PURDUE UNIVERSITY ANIMAL SCIENCES	public	fastq,run.zq,sra	gs,s3,ncbi	s3.us-east-1,gs.us-east1,ncbi.public	SRX20128343	Illumina MiSeq	PAIRED	RANDOM	GENOMIC	Pasteurella multocida	ILLUMINA	2023-04-28T00:00:00Z	2023-04-28T12:41:00Z	1	PM104	SRP435027	PM104TJ_S17	MIGS.ba	2022-05	USA	North America	USA	bovine	P multocida #14			31.00 N 100.00 W								A						bovine respiratory biome
[truncated: 304 more rows]
[truncated: 97 more columns]

## Sheet: Supplementary Table S4
Supplementary Table S4. Metadata of Mannhemia heamolytica genomes (n=2753) retrieved from NCBI
[truncated: 2,754 more rows]
[truncated: 38 more columns]

[truncated: 4 more sheets: Supplementary Table S5, Supplementary Table S6, Supplementary Table S7, Supplementary Table S8]
